# Supplementary material for: Pan-Cancer Analysis of Mitochondria Chaperone-Client Co-Expression Reveals Chaperone Functional Partitioning
Source: Cancers (Basel). 2020 Mar 30;12(4):825. doi: 10.3390/cancers12040825 (PMC7226338; doi:10.3390/cancers12040825)
Supplement: Supplementary file 1 [file cancers-12-00825-s001.zip]

Archive with 28 entries (22 files):
- cancers-735738-supplementary/
- cancers-735738-supplementary/Galai_et_al_mito-chap - Revised Supplementary Files/
- cancers-735738-supplementary/Galai_et_al_mito-chap - Revised Supplementary Files/Supplementary Figures/
- cancers-735738-supplementary/Galai_et_al_mito-chap - Revised Supplementary Files/Supplementary Figures/Supplementary Figure legend.docx
- cancers-735738-supplementary/Galai_et_al_mito-chap - Revised Supplementary Files/Supplementary Figures/SUP_fig_03-p-values.pdf
- cancers-735738-supplementary/Galai_et_al_mito-chap - Revised Supplementary Files/Supplementary Figures/SUP_Fig_1-pan_r_histogram.pdf
- cancers-735738-supplementary/Galai_et_al_mito-chap - Revised Supplementary Files/Supplementary Figures/SUP_Fig_2_all heatmaps together.pdf
- cancers-735738-supplementary/Galai_et_al_mito-chap - Revised Supplementary Files/Supplementary Figures/SUP_Fig_4_randomization.pdf
- cancers-735738-supplementary/Galai_et_al_mito-chap - Revised Supplementary Files/Supplementary Tables/
- cancers-735738-supplementary/Galai_et_al_mito-chap - Revised Supplementary Files/Supplementary Tables/Table 1 - Genes used for the paper.xlsx
- cancers-735738-supplementary/Galai_et_al_mito-chap - Revised Supplementary Files/Supplementary Tables/Table 2 - All raw R values.txt.xlsx
- cancers-735738-supplementary/Galai_et_al_mito-chap - Revised Supplementary Files/Supplementary Tables/Table 3 - All P values.xlsx
- cancers-735738-supplementary/Galai_et_al_mito-chap - Revised Supplementary Files/Supplementary Tables/Table 4 - Pan cancer.xlsx
- cancers-735738-supplementary/Galai_et_al_mito-chap - Revised Supplementary Files/Supplementary Tables/Table 5 - Clustering and IPA  data.xlsx
- cancers-735738-supplementary/Galai_et_al_mito-chap - Revised Supplementary Files/Supplementary Tables/Table 6 - Opposum.xlsx
- Galai_et_al_mito-chap - Revised Supplementary Files/Supplementary Figures/
- Galai_et_al_mito-chap - Revised Supplementary Files/Supplementary Figures/Supplementary Figure legend.docx
- Galai_et_al_mito-chap - Revised Supplementary Files/Supplementary Figures/SUP_fig_03-p-values.pdf
- Galai_et_al_mito-chap - Revised Supplementary Files/Supplementary Figures/SUP_Fig_1-pan_r_histogram.pdf
- Galai_et_al_mito-chap - Revised Supplementary Files/Supplementary Figures/SUP_Fig_2_all heatmaps together.pdf
- Galai_et_al_mito-chap - Revised Supplementary Files/Supplementary Figures/SUP_Fig_4_randomization.pdf
- Galai_et_al_mito-chap - Revised Supplementary Files/Supplementary Tables/
- Galai_et_al_mito-chap - Revised Supplementary Files/Supplementary Tables/Table 1 - Genes used for the paper.xlsx
- Galai_et_al_mito-chap - Revised Supplementary Files/Supplementary Tables/Table 2 - All raw R values.txt.xlsx
- Galai_et_al_mito-chap - Revised Supplementary Files/Supplementary Tables/Table 3 - All P values.xlsx
- Galai_et_al_mito-chap - Revised Supplementary Files/Supplementary Tables/Table 4 - Pan cancer.xlsx
- Galai_et_al_mito-chap - Revised Supplementary Files/Supplementary Tables/Table 5 - Clustering and IPA  data.xlsx
- Galai_et_al_mito-chap - Revised Supplementary Files/Supplementary Tables/Table 6 - Opposum.xlsx
