# Supplementary material for: Pan-Cancer Analysis of Mitochondria Chaperone-Client Co-Expression Reveals Chaperone Functional Partitioning
Source: Cancers (Basel). 2020 Mar 30;12(4):825. doi: 10.3390/cancers12040825 (PMC7226338; doi:10.3390/cancers12040825)
Supplement: Supplementary file 1 [file cancers-12-00825-s001.zip › cancers-735738-supplementary/Galai_et_al_mito-chap - Revised Supplementary Files/Supplementary Tables/Table 2 - All raw R values.txt.xlsx]

## Sheet: sample size
Tissue	Cancer samples
Breast Invasive Carcinoma - BRCA	1102
Colon Adenocarcinoma - COAD	478
Head_and_Neck_Squamous_Cell_Carcinoma - HNSC	500
Kidney Chromophobe - KICH	65
Kidney Renal Clear Cell Carcinoma - KIRC	538
Kidney Renal Papillary Cell Carcinoma - KIRP	288
Liver Hepatocellular Carcinoma - LIHC	371
Lung_Adenocarcinoma - LUAD	533
Lung_Squamous_Cell_Carcinoma - LUSC	502
Prostate_Adenocarcinoma - PRAD	498
Stomach Adenocarcinoma - STAD	375
Thyroid Carcinoma - THCA	502
Uterine Corpus Endometrial Carcinoma - UCEC	551

## Sheet: BRCA
name	ENSG00000100714	ENSG00000091140	ENSG00000062485	ENSG00000147471	ENSG00000176623	ENSG00000077713	ENSG00000103018	ENSG00000122696	ENSG00000161533	ENSG00000172840	ENSG00000083720	ENSG00000166411	ENSG00000136143	ENSG00000112992	ENSG00000105953	ENSG00000023330	ENSG00000065833	ENSG00000159399	ENSG00000138796	ENSG00000140374	ENSG00000176171	ENSG00000138413	ENSG00000111058	ENSG00000228253	ENSG00000212907	ENSG00000072210	ENSG00000129473	ENSG00000171503	ENSG00000119471	ENSG00000123472	ENSG00000138029	ENSG00000169504	ENSG00000068366	ENSG00000240303	ENSG00000136010	ENSG00000123130	ENSG00000005059	ENSG00000147853	ENSG00000093144	ENSG00000148175	ENSG00000122912	ENSG00000104765	ENSG00000113790	ENSG00000198786	ENSG00000165028	ENSG00000174740	ENSG00000154258	ENSG00000174099	ENSG00000189221
AFG3L2	0.331223	0.388528	0.296535	0.0408112	0.243593	0.166872	0.149924	0.261369	0.213743	0.262294	0.285491	0.333527	0.15401	0.256597	0.168405	0.212104	0.196806	0.119141	0.149596	0.0419856	0.120977	-0.000199856	-0.0367659	-0.0519681	-0.0252267	0.091765	0.0805807	0.0837508	-0.00538852	0.0898504	0.137071	0.193982	0.0836877	0.00154749	0.0564105	0.0382299	0.0392247	0.0805603	0.146217	-0.0481967	-0.146952	-0.147827	0.0350713	-0.104993	-0.0965312	-0.122371	-0.202004	-0.147069	-0.156018
CLPP	0.0132617	-0.119361	-0.0996373	-0.0470446	-0.117522	-0.12519	-0.0120665	-0.189657	-0.234109	-0.26227	-0.166218	-0.216164	-0.311382	-0.193416	0.028085	0.0473665	-0.0791553	-0.0942534	0.0868207	-0.0247357	0.0844313	-0.220602	-0.134776	-0.145222	-0.11452	-0.00809735	-0.18892	-0.217283	-0.161872	0.0417338	-0.11012	-0.449299	-0.389397	-0.282052	-0.410276	-0.109197	0.0606478	-0.2044	-0.0691069	-0.158985	-0.212607	-0.213832	-0.301533	-0.23973	-0.117326	-0.321463	-0.308434	-0.431693	-0.0480859
CLPX	0.133721	0.373215	0.23383	0.202036	0.218339	0.00740426	0.0630939	0.220011	0.23957	0.352096	0.213951	0.492868	0.427107	0.309668	0.0904371	0.102325	0.0405739	0.136533	0.11987	0.215171	0.0476009	0.0299195	0.134457	-0.0402776	-0.0424202	0.208093	0.256232	0.251707	0.123059	0.170315	0.282135	0.213588	0.116352	0.214745	0.112066	-0.0479022	-0.00862934	0.32395	0.256072	0.135086	0.147626	0.149621	0.199228	-0.0125332	0.0234541	0.137773	0.107827	0.0987859	0.0927881
DNAJA3	0.27707	0.226123	0.260117	0.130767	0.224324	0.0659765	-0.000577161	-0.0274962	0.0650358	0.0639412	-0.0118511	0.157147	0.12306	0.088911	0.164999	0.124151	0.0250072	0.191564	0.177932	0.0501509	0.144033	-0.0109563	0.0899409	0.0603772	0.076115	0.150981	0.142133	0.288943	0.231587	0.217508	0.15073	-0.197038	-0.308035	0.0181743	-0.214781	-0.242439	-0.123376	-0.18662	-0.155895	0.0202268	0.0496984	-0.0797348	-0.00584725	-0.00132459	-0.326675	-0.189573	-0.269227	-0.26371	-0.0555554
DNAJC19	-0.049397	0.00238145	0.00821146	0.0828562	0.0487731	-0.109429	-0.0427888	0.0787399	-0.0283082	-0.0321961	-0.201974	-0.145559	-0.00100281	0.0602299	-0.161322	-0.0130692	-0.0756433	-0.0106159	0.181514	-0.123425	0.0281657	-0.0425455	0.0463988	0.0227789	0.0061651	0.194572	0.0893091	0.178671	0.269664	0.419646	0.158113	-0.36248	-0.356229	-0.0197915	-0.373149	-0.42525	-0.168753	0.0382525	-0.0516644	-0.037263	0.234108	0.0761791	0.0209031	0.00170198	0.0234283	-0.0741368	-0.139415	-0.248543	0.0764677
GRPEL2	0.274296	0.286749	0.305787	0.192292	0.320596	0.110142	0.188474	0.261447	0.157966	0.317448	0.165382	0.311557	0.190856	0.37684	0.00677955	0.100495	0.147757	0.172609	0.0659897	-0.0099814	0.177131	-0.100201	0.0960219	0.0724762	0.0364497	0.180305	0.175532	0.165488	0.204432	0.171078	0.0723751	0.163816	0.0244054	0.120201	0.0298407	-0.120734	0.0371217	0.0420769	0.029122	0.0492139	0.0734877	0.00789634	0.0108573	0.046521	-0.144108	0.0102745	-0.118487	-0.0994282	-0.116333
HSCB	-0.0499201	-0.151001	-0.122039	0.0697582	-0.000445761	-0.229089	-0.098934	-0.186252	-0.079305	-0.145657	-0.147494	-0.10643	-0.123204	-0.149516	-0.102327	-0.0469857	-0.1267	-0.0150244	0.0646	-0.00263153	-0.0200711	0.00639544	0.0102111	-0.0558808	-0.0465503	0.106664	0.0373257	0.0393203	0.0140733	0.138589	-0.0492658	-0.290836	-0.256667	-0.110748	-0.36082	-0.113692	-0.0228823	-0.00471137	-0.0573936	0.0999474	-0.0357755	0.0377937	-0.172697	-0.101113	-0.0516347	-0.100806	-0.0750586	-0.145894	0.180754
HSPA9	0.303628	0.358092	0.459714	0.265926	0.325536	0.0556544	0.146327	0.0392439	0.230578	0.270351	0.0938181	0.390899	0.262294	0.301634	0.192169	0.111008	0.12859	0.270437	0.185442	0.0634913	0.187729	0.0883185	0.18346	0.0988337	0.0911202	0.21978	0.169096	0.328892	0.343103	0.263561	0.289161	-0.0686797	-0.21477	-0.0159143	-0.164048	-0.266374	-0.168343	-0.0822869	-0.148436	0.0245437	0.0896033	0.0284055	-0.0623864	0.00288278	-0.377604	-0.133778	-0.203727	-0.20416	0.0233324
HSPD1	0.389959	0.371311	0.427089	0.0836112	0.231765	0.255957	0.294481	0.0781063	0.18528	0.227073	0.230424	0.289171	-0.00330687	0.105628	0.109491	0.195608	0.359126	0.225088	0.0844834	0.149588	0.270698	0.135684	-0.0761607	0.124345	0.17016	-0.0740924	-0.147002	-0.063597	-0.011282	0.0558092	0.0365206	0.0737167	-0.0437518	-0.199369	-0.0867936	0.0499442	-0.0151254	-0.138584	-0.00595047	-0.14347	-0.256769	-0.303262	-0.094884	-0.0684536	-0.376976	-0.337721	-0.429828	-0.361329	-0.223312
HSPE1	0.142696	0.0754979	0.0963506	-0.0147662	0.0662531	0.136025	0.245473	-0.072203	-0.053101	-0.08049	-0.00999844	-0.0819891	-0.27191	-0.155126	-0.0671992	0.0826436	0.258734	0.0448067	0.0374068	0.128237	0.197735	0.146988	-0.0885205	0.148493	0.146842	-0.179258	-0.293964	-0.182223	-0.0645172	0.0371498	-0.0626794	-0.173333	-0.230562	-0.380646	-0.255672	0.0269326	-0.0129905	-0.277259	-0.115205	-0.236812	-0.222641	-0.315335	-0.171692	-0.0429806	-0.291846	-0.386545	-0.470614	-0.448706	-0.241548
HTRA2	0.0758369	-0.0729048	-0.161482	-0.0684866	-0.112502	-0.107983	-0.146234	0.00763659	-0.166755	-0.31533	-0.0316196	-0.183288	-0.252038	-0.173136	-0.001025	0.151971	-0.101767	0.0050482	0.0769847	-0.0763556	0.0143026	-0.159424	-0.195867	-0.193311	-0.159639	-0.0386401	-0.00544243	-0.0807571	-0.169038	0.0519616	0.00331246	-0.219641	-0.194789	-0.0986552	-0.213502	0.0349271	0.128373	-0.0399826	0.0442609	-0.0546372	-0.114717	-0.174593	-0.157215	-0.190117	0.141497	-0.209425	-0.18701	-0.268338	-0.0868328
LONP1	0.031962	0.00761051	-0.0351292	-0.0823989	-0.106291	-0.152638	-0.0464143	-0.17021	-0.210369	-0.17534	-0.0662585	-0.146156	-0.192425	-0.179622	0.108285	0.109394	-0.0575728	-0.0333413	0.0831071	0.108355	0.152758	-0.177487	-0.120392	-0.211688	-0.177234	-2.00363e-05	-0.0814219	-0.124144	-0.203328	-0.0467347	-0.0901352	-0.311047	-0.325806	-0.185354	-0.314742	0.000176552	-0.0172267	-0.197446	-0.102892	-0.180667	-0.189228	-0.212245	-0.200927	-0.246305	-0.132684	-0.316054	-0.269846	-0.368903	-0.105212
SPG7	-0.166167	-0.0960614	-0.275898	-0.152216	-0.147104	-0.08437	0.224043	-0.0833195	-0.172001	0.140815	-0.0150484	-0.145414	-0.194581	-0.123527	0.0839392	-0.0113496	-0.10603	-0.115985	0.0223663	0.0670343	0.0384295	-0.122753	-0.104653	-0.206265	-0.180653	-0.092398	0.0622168	-0.238229	-0.286915	-0.0858142	-0.167655	-0.257076	-0.183524	0.0187739	-0.237561	0.042974	-0.0808934	-0.0475954	-0.00346531	-0.251882	-0.0397293	-0.170618	-0.135305	-0.0946798	0.094298	-0.12899	-0.0408555	-0.189953	-0.0415985
TRAP1	0.350958	0.267364	0.301525	0.0495664	0.166664	0.0445564	0.0137366	-0.00388214	-0.00930099	0.0818216	0.0376922	0.104194	0.0300836	0.0820135	0.135165	0.175194	0.0076221	0.0457861	0.25161	-0.00567421	0.0933083	-0.12932	-0.0595106	-0.0452672	-0.0258219	0.115825	0.0346458	0.190865	0.0775114	0.117809	0.171773	-0.118354	-0.174532	-0.032624	-0.123499	-0.127087	-0.0643231	-0.144498	-0.0716568	-0.0669698	-0.106504	-0.209636	-0.0510632	-0.115403	-0.22457	-0.263335	-0.271269	-0.249826	-0.109977
YME1L1	0.276411	0.37852	0.399842	0.117373	0.212314	0.265956	0.148951	0.263379	0.378193	0.317899	0.271442	0.359975	0.30884	0.342533	0.187798	0.177803	0.231856	0.21929	0.0642072	0.0749454	0.100108	0.230862	-0.00987706	0.0334084	0.0215833	0.0454615	0.0784131	0.162951	0.160175	0.0580073	0.262744	0.320963	0.189258	0.170729	0.211156	0.0473354	0.0181921	0.15978	0.0655221	-0.0802802	0.0751147	0.101271	0.240683	0.00044265	-0.0947422	-0.0110142	-0.0418288	-0.0236422	-0.0325298
[truncated: 1,093 more columns]

## Sheet: COAD
name	ENSG00000151726	ENSG00000111696	ENSG00000174099	ENSG00000173641	ENSG00000148175	ENSG00000182902	ENSG00000149124	ENSG00000136010	ENSG00000008311	ENSG00000135862	ENSG00000118596	ENSG00000174740	ENSG00000169504	ENSG00000173208	ENSG00000129473	ENSG00000154258	ENSG00000115361	ENSG00000004799	ENSG00000146250	ENSG00000111058	ENSG00000169239	ENSG00000135631	ENSG00000090857	ENSG00000076555	ENSG00000163114	ENSG00000175806	ENSG00000101349	ENSG00000254636	ENSG00000186081	ENSG00000069535	ENSG00000180011	ENSG00000177692	ENSG00000117791	ENSG00000141447	ENSG00000104765	ENSG00000136003	ENSG00000166347	ENSG00000232859	ENSG00000117640	ENSG00000205309	ENSG00000135469	ENSG00000164978	ENSG00000151729	ENSG00000164366	ENSG00000137463	ENSG00000171766	ENSG00000089163	ENSG00000132837	ENSG00000269743
AFG3L2	0.350243	0.308922	-0.0821611	-0.175024	0.0745753	-0.0416598	-0.0324683	-0.0780759	-0.0191251	0.0790129	0.176969	-0.0209325	0.029541	0.16809	0.249568	-0.0056957	0.00806433	-0.0466523	0.0935189	-0.138913	-0.0868266	0.140898	0.136823	-0.0766174	-0.0518068	0.0317182	-0.0986836	-0.0449455	0.0933104	0.15852	0.444024	0.285115	0.234518	0.362392	0.227429	0.0328492	0.172695	-0.0384689	0.178079	0.134905	0.194	0.133566	0.153175	0.0237713	0.00252281	-0.0130974	0.0352744	-0.104848	-0.0681292
CLPP	-0.27218	-0.044021	-0.409664	-0.200482	-0.315999	-0.128319	-0.20491	-0.286528	-0.505999	-0.579332	-0.440462	-0.455013	-0.444749	-0.288528	-0.479899	-0.466507	-0.284619	-0.351309	-0.290227	-0.405443	-0.384063	-0.136897	-0.46252	-0.309022	0.0767532	0.110037	-0.0942175	-0.146284	-0.00456899	-0.213335	-0.109066	-0.322908	0.0554684	-0.228568	-0.288144	0.100131	0.312899	-0.106443	-0.104304	0.175476	0.00987574	0.259599	0.353332	-0.0746141	-0.23786	-0.175186	-0.131708	-0.265495	-0.273782
CLPX	0.255536	0.212521	0.0901265	-0.140183	0.125021	0.0266045	-0.0124122	0.0859649	0.195705	0.173895	0.234796	0.149215	0.233975	0.240926	0.111009	0.0911622	0.0310719	0.0844304	0.0730674	0.0297524	0.193679	-0.0149471	0.160219	-0.0920998	-0.071855	0.111987	-0.0485118	0.0583166	0.0141909	0.0569839	0.439933	0.221172	0.174507	0.256202	0.298191	0.195724	0.181247	-0.0815236	0.061874	0.052773	0.188709	-0.0270548	0.036149	0.0608743	0.0644652	0.105159	0.0898944	-0.00936351	0.0237161
DNAJA3	-0.211025	-0.244822	-0.279062	-0.145339	-0.261849	-0.130528	-0.131691	-0.118998	-0.302749	-0.34246	-0.494512	-0.217128	-0.310957	-0.29967	-0.344269	-0.325935	-0.247614	-0.142308	-0.285346	-0.170233	-0.259862	-0.101724	-0.149617	0.00215822	0.105568	-0.133728	-0.0537507	-0.00220871	-0.152714	-0.336756	-0.259818	-0.394278	-0.238747	-0.397403	-0.517343	0.100645	0.162111	-0.164556	0.00448944	-0.0687314	-0.278505	0.00464118	0.0846358	-0.0440147	-0.106495	0.00147788	-0.190587	-0.103952	-0.0227034
DNAJC19	-0.108299	-0.209766	-0.0684986	-0.159686	-0.0713927	0.0306348	0.0363258	-0.0302781	-0.0113815	-0.189111	-0.126989	0.0424549	0.0229541	-0.107307	-0.164315	-0.143163	-0.0331292	0.0554126	-0.00777419	-0.0149294	0.0283893	-0.273121	-0.0762705	-0.0638053	0.0280815	-0.194889	0.0291537	0.0813171	-0.206393	-0.211557	-0.167521	0.0054451	-0.119352	-0.172182	-0.164791	0.191337	0.00659685	0.0405949	-0.0560432	-0.0775238	-0.177494	0.001141	-0.0741942	0.0360527	0.0648211	0.0773873	-0.0986489	0.0477576	0.11472
GRPEL2	0.208714	0.218017	-0.0187824	-0.249086	0.086888	0.143738	0.0569932	0.111141	0.088068	-0.00483819	0.123341	0.0711626	0.292509	0.165283	-0.0185632	-0.0165254	-0.026615	0.0439248	-0.051461	0.00438726	0.208317	-0.270049	0.0256766	-0.104511	0.0262141	0.0195385	0.0553639	0.0850737	-0.102585	-0.0498778	0.226011	0.139685	0.0218382	0.103201	0.2019	0.195473	0.0945938	-0.122896	-0.0952433	-0.0765854	0.0709643	0.057645	0.122977	-0.00224349	0.0508669	0.0515297	0.0263554	0.0293131	0.00915452
HSCB	0.0518628	0.0587405	-0.0807858	-0.166339	0.0696561	0.00776218	0.0625297	-0.177549	-0.104331	-0.123566	0.117163	-0.00673896	0.0549493	-0.0174796	0.026859	-0.105732	-0.0223709	-0.113691	0.0879443	-0.127629	-0.00737498	-0.131583	-0.133232	-0.333263	-0.0486469	0.0723437	-0.129778	-0.0494997	-0.0466575	0.0413916	0.104213	0.279074	0.207473	0.139718	0.276302	0.174715	0.25175	0.270723	0.253419	0.228325	0.232922	0.371112	0.260092	0.152242	0.0937758	0.0184779	0.124246	-0.0313618	-0.151389
HSPA9	0.102362	0.119754	-0.239395	-0.283934	-0.112271	0.0258886	-0.0246815	-0.101654	-0.147977	-0.0990683	-0.205398	-0.189215	-0.0623418	-0.0777458	-0.0342804	-0.240244	-0.152662	-0.141773	-0.17465	-0.190881	-0.133662	-0.0710752	0.022372	-0.0827246	0.0899521	0.0475233	-0.0660673	-0.056382	-0.106769	-0.0475218	0.116695	-0.0120745	0.0293599	-0.0169978	-0.0727462	0.203707	0.109295	-0.165949	0.0211989	-0.0492542	-0.0312978	0.129139	0.281423	0.0500299	-0.0438503	-0.0261028	-0.0720448	-0.124912	-0.0805673
HSPD1	0.0315858	0.0352992	-0.16582	-0.243084	-0.116489	-0.0055526	-0.0193949	-0.0736929	-0.0469289	-0.0798458	-0.250058	-0.094133	-0.0408172	-0.126036	-0.0518234	-0.201698	-0.138364	-0.0660784	-0.125293	-0.144493	-0.0826573	-0.0492735	0.0165408	-0.133866	-0.00928157	-0.14621	-0.014181	0.0570277	-0.2214	-0.105672	-0.0207755	-0.103199	-0.0573279	-0.0304142	-0.107359	0.149853	0.0911726	-0.0653673	-0.0431794	-0.025258	-0.0661525	0.0443504	0.0402445	0.0529204	0.04785	-0.0706334	-0.0659189	-0.137534	0.0180523
HSPE1	-0.102573	-0.213709	-0.187826	-0.223315	-0.147886	0.00570422	0.0140249	-0.141542	-0.127522	-0.164365	-0.285846	-0.0824607	-0.100335	-0.251558	-0.127771	-0.26527	-0.0921379	-0.0861211	-0.0846633	-0.136714	-0.184215	-0.108764	-0.101427	-0.191662	-0.00310692	-0.193546	0.00437825	0.065647	-0.221948	-0.112352	-0.25116	-0.116628	-0.0918332	-0.136979	-0.205772	0.122801	0.131621	0.0226802	0.00096377	-0.0560265	-0.116372	0.0909291	0.0333094	0.0519536	0.0710651	-0.0539583	-0.0890547	-0.138747	0.0829562
HTRA2	-0.0316011	-0.0959596	-0.0555745	0.0567813	-0.0724562	-0.120741	0.0179001	-0.118458	-0.2129	-0.172107	-0.143057	-0.0454498	-0.145539	-0.0761314	-0.00956216	-0.122741	-0.0931092	-0.132549	-0.00924788	-0.0427296	-0.135214	0.0711134	-0.138826	-0.166412	0.00401005	-0.1614	-0.0616968	0.00337804	-0.0125137	-0.0676858	-0.121696	-0.0522433	0.00777174	-0.103744	-0.0904374	-0.0493987	0.158195	0.0524983	0.107509	0.30306	0.0638154	0.158167	0.0911841	0.175966	0.036449	-0.165329	-0.031227	-0.0774394	-0.0518023
LONP1	-0.178555	0.0347873	-0.357633	-0.157595	-0.361701	-0.0682359	-0.108208	-0.208179	-0.260693	-0.252815	-0.437533	-0.435044	-0.451263	-0.330154	-0.0644439	-0.319436	-0.15607	-0.312576	-0.249489	-0.359644	-0.434135	0.0664705	-0.10042	-0.0385394	0.10357	-0.0369894	-0.0393269	-0.0756733	-0.0081715	-0.143679	-0.0382867	-0.287979	-0.0102571	-0.110286	-0.354449	-0.191059	0.0320551	-0.0747549	-0.115516	0.123	0.0391747	0.0781618	0.188544	-0.0725523	-0.127245	-0.23272	-0.130699	-0.216962	-0.0678307
SPG7	-0.282288	-0.0831499	-0.185168	-0.00525549	-0.313248	-0.0459383	-0.0544675	-0.1596	-0.0161901	-0.098739	-0.317149	-0.227423	-0.375095	-0.194949	0.0289864	0.0159343	-0.00985695	-0.0549292	-0.143559	-0.053925	-0.146911	0.153284	0.17303	0.3255	0.0664294	-0.10069	-0.0197897	-0.0228588	0.043472	-0.119645	-0.0858935	-0.138656	-0.0797726	-0.18391	-0.407096	-0.0726918	-0.17689	0.178518	0.134299	0.0449736	-0.0272043	-0.101011	-0.0815927	0.0523416	-0.0860922	-0.0170584	-0.150174	0.0673902	0.012398
TRAP1	-0.106608	0.00810928	-0.371669	-0.206948	-0.342927	-0.203908	-0.153562	-0.217865	-0.394868	-0.355821	-0.460712	-0.362781	-0.430651	-0.288883	-0.287508	-0.377812	-0.247147	-0.327266	-0.321224	-0.282537	-0.333869	-0.0598096	-0.163555	-0.0628371	0.0912911	-0.107596	-0.0736382	-0.0313751	-0.00549442	-0.189246	-0.0712122	-0.371814	-0.125316	-0.274144	-0.389535	0.00264255	0.228071	-0.163021	-0.0988655	0.0653909	-0.0908531	0.111933	0.141857	-0.0472134	-0.227359	-0.163756	-0.222954	-0.278799	-0.136604
YME1L1	0.296606	0.126593	0.223392	-0.0725108	0.278687	0.0843359	0.0851718	0.203011	0.317189	0.354245	0.341545	0.326224	0.451716	0.299878	0.221379	0.206891	0.169526	0.249311	0.176218	0.202883	0.322479	0.00332103	0.236013	0.00117286	-0.0611356	0.011541	0.0440854	0.0556385	-0.10917	0.0436602	0.205811	0.226025	0.0715657	0.228488	0.349724	0.0225596	-0.0604296	-0.04432	-0.00785942	-0.0164696	0.0164535	-0.118589	-0.0620834	0.0769562	0.229758	0.0690862	0.116802	0.17068	0.132853
[truncated: 1,093 more columns]

## Sheet: HNSC
name	ENSG00000198074	ENSG00000077713	ENSG00000157379	ENSG00000186081	ENSG00000160703	ENSG00000113643	ENSG00000122378	ENSG00000019186	ENSG00000108179	ENSG00000258947	ENSG00000030110	ENSG00000005059	ENSG00000165046	ENSG00000111012	ENSG00000155380	ENSG00000178445	ENSG00000081181	ENSG00000083720	ENSG00000120915	ENSG00000067064	ENSG00000156515	ENSG00000165637	ENSG00000048544	ENSG00000181061	ENSG00000021826	ENSG00000065833	ENSG00000140459	ENSG00000161267	ENSG00000166920	ENSG00000166118	ENSG00000131473	ENSG00000007202	ENSG00000085491	ENSG00000266412	ENSG00000168288	ENSG00000171989	ENSG00000135241	ENSG00000118596	ENSG00000119912	ENSG00000159399	ENSG00000005469	ENSG00000100596	ENSG00000129473	ENSG00000122335	ENSG00000161533	ENSG00000198060	ENSG00000117528	ENSG00000120992	ENSG00000136874
AFG3L2	0.0289609	0.0718531	-0.164256	-0.0942242	0.0184008	0.015113	0.0602376	0.0963143	-0.0415492	-0.0726893	-0.117416	-0.217188	-0.000497186	-0.0816776	0.0708351	-0.0553301	0.20728	0.22352	0.17293	0.124478	0.240972	0.192975	0.053532	-0.139438	0.111984	0.117823	0.00229568	0.14092	-0.0723962	0.0112294	0.293448	0.32147	0.083967	0.181831	0.0775858	0.109301	0.197164	-0.0126098	0.282788	0.216444	0.0944913	0.253753	0.202379	0.17713	0.201469	0.221423	0.215697	0.186001	0.168108
CLPP	-0.118763	-0.259624	-0.143619	-0.209103	-0.248689	0.0389517	-0.132017	-0.180889	-0.114794	-0.222471	-0.132616	-0.00130359	-0.0484484	-0.122946	-0.19693	-0.051038	0.00789968	-0.0048341	0.0356685	0.0745402	-0.0874679	0.212826	0.0275051	-0.0203102	-0.0381011	-0.126938	0.0477283	0.0681407	0.0509016	0.13744	-0.143458	-0.168661	-0.236077	-0.297016	-0.132902	-0.309333	-0.309109	-0.148097	-0.243157	-0.268429	-0.178839	-0.171919	-0.248327	-0.12051	-0.219547	-0.0406152	-0.117347	-0.149308	-0.345689
CLPX	0.220381	0.177486	0.230717	0.153021	0.285692	0.122324	0.222368	0.0828982	0.208198	-0.00129418	0.120848	0.0398085	0.0689692	0.024188	0.0472359	0.196681	0.189563	0.119765	0.235782	0.272879	0.1679	0.135297	0.0863044	0.288382	0.0436144	0.220626	-0.064697	0.314051	0.163332	0.0151396	0.198991	0.16973	0.177591	0.338526	0.215344	0.221212	0.272467	0.194827	0.423565	0.398011	0.0992841	0.282557	0.196148	0.375555	0.297869	0.342325	0.223214	0.278657	0.398066
DNAJA3	-0.0538405	0.0408897	-0.121193	-0.0777527	-0.0880134	0.0469884	-0.0026979	0.0728221	-0.0402244	-0.0811751	0.0195218	-0.16791	0.012744	0.0397532	0.0500547	0.0330855	0.22007	0.195124	0.147478	0.066784	0.12739	0.224194	0.189619	-0.129546	-0.0137142	0.0564908	0.022855	0.178522	-0.0279615	-0.00861388	0.188799	0.16884	0.0847141	0.14648	0.0994492	0.1431	0.125893	-0.0397013	0.190027	0.0852261	0.0577521	0.165632	0.227233	0.177553	0.153729	0.293303	0.272642	0.235196	0.130406
DNAJC19	0.0101156	-0.119954	-0.218696	-0.335017	-0.212419	-0.0781001	0.00298331	-0.0839101	-0.219786	-0.324374	-0.226349	-0.142453	-0.14184	-0.281919	-0.244154	-0.154381	0.0471355	0.0864559	0.16269	0.251539	0.0197015	0.350994	0.156335	0.0118044	-0.171744	0.119463	0.14182	0.361943	0.0468258	0.154978	-0.0745763	-0.114889	-0.228008	-0.101206	0.0643962	-0.102606	0.0654771	-0.086165	-0.0189712	-0.152841	0.0187781	-0.0634672	0.0658257	0.0823224	0.0888611	0.205195	0.0434057	-0.0403496	-0.162079
GRPEL2	0.126179	0.0602682	0.355331	0.0976428	0.193437	0.300899	0.0890196	0.0442459	0.360064	-0.0589097	0.127356	0.0448833	0.0252829	0.0763673	0.0216909	0.175846	0.248654	0.0875422	0.107223	0.255261	-0.00813834	0.227065	0.117908	0.44057	-0.0621951	0.163637	-0.11461	0.351028	0.196352	0.0188405	0.0284735	-0.0189986	0.0962544	0.19697	0.134868	0.0978933	0.184683	0.113403	0.17821	0.194445	-0.0362148	0.185678	0.13096	0.28463	0.125947	0.303541	0.259448	0.263635	0.181863
HSCB	-0.144795	-0.224216	-0.123881	-0.332632	-0.297331	-0.0342906	-0.0901468	-0.0916799	-0.204756	-0.338125	-0.238567	-0.0370993	-0.0867078	-0.197091	-0.236316	-0.0751031	-0.027667	0.0323975	0.0852	0.0762752	-0.194156	0.125662	0.0862471	-0.098194	-0.0900932	-0.161828	0.169602	0.0636736	0.105972	0.0724476	-0.329239	-0.28028	-0.253575	-0.194275	-0.0562408	-0.215425	-0.197322	-0.185106	-0.23376	-0.364094	-0.00269166	-0.161762	-0.0952625	-0.0677927	-0.15492	0.0360295	-0.031745	-0.167767	-0.381242
HSPA9	-0.00148839	0.118047	-0.110056	-0.00698115	-0.237649	0.259307	-0.0253151	0.143502	-0.0774338	-0.120822	-0.0256204	-0.097727	-0.0261368	-0.0229395	0.0309304	0.1003	0.097769	0.152633	0.168258	0.0630921	0.189905	0.296492	0.0438826	-0.145523	-0.110217	0.000748323	0.0180004	0.0328322	-0.0118336	0.0485386	0.170772	0.199818	0.0888012	0.260122	0.134357	0.110032	0.12268	0.109058	0.184751	0.0599667	0.0662405	0.110848	0.145048	-0.0113571	0.108717	0.245846	0.247809	0.131704	0.208876
HSPD1	0.016645	-0.0325563	-0.225229	-0.210341	-0.221198	0.0988201	-0.00821542	0.102299	0.0846623	-0.0154174	-0.0407854	-0.125354	0.13809	0.0227042	0.109446	0.0718807	0.114761	0.105973	-0.0151493	0.127804	0.166154	0.29681	0.157326	-0.111497	0.026066	0.122011	-0.0279711	0.0905849	-0.08507	-0.0512481	0.260206	0.116676	-0.0229493	0.00742169	0.171703	0.00185286	0.0217656	-0.183692	0.0721305	-0.00273419	-0.146504	0.153596	0.0276559	0.0320099	0.00533964	0.197031	0.030317	0.224358	0.00764096
HSPE1	-0.00743681	-0.205621	-0.127505	-0.280112	-0.231419	0.0552716	0.0176644	-0.0189983	0.0124528	-0.184242	-0.122051	-0.0295358	0.0505803	-0.10955	-0.09209	-0.0299251	0.0358536	0.0185559	0.053132	0.204842	-0.043565	0.336388	0.120665	-0.0197442	-0.0673636	0.0146935	0.0596	0.179395	0.00593638	0.0674163	-0.102371	-0.235645	-0.267487	-0.253985	0.0568105	-0.13526	-0.138537	-0.303107	-0.187415	-0.218295	-0.123327	-0.090882	-0.095145	-0.0631162	-0.145187	0.0863966	-0.120538	0.000590306	-0.317452
HTRA2	-0.172514	-0.113369	-0.194646	-0.341017	-0.180281	0.00558761	-0.0696956	-0.0347055	-0.130493	-0.055927	-0.104388	-0.115412	0.127916	0.00677398	-0.0590039	-0.16603	0.0489811	0.0590707	0.0275562	0.0351961	-0.0382901	0.0539636	0.108619	-0.124577	0.0516854	-0.114047	0.0345682	-0.0460056	-0.0845546	-0.0201256	0.052598	-0.0736135	-0.0327895	-0.187849	0.053017	-0.0497437	-0.0648575	-0.223965	-0.179717	-0.16421	-0.0278449	0.0320538	-0.0322267	0.00249543	-0.103328	0.102972	-0.0037347	0.0760005	-0.211315
LONP1	-0.099543	-0.200551	-0.288288	-0.217798	-0.265054	-0.0522817	-0.141854	-0.186146	-0.159963	-0.228234	-0.230392	-0.108696	-0.156098	-0.21664	-0.179038	-0.0755189	0.0171059	-0.0358362	0.0185862	-0.00684224	-0.0320346	0.124407	-0.051769	-0.183908	-0.0993331	-0.100988	0.0237266	0.0622077	-0.111801	0.049915	-0.0445834	-0.0697239	-0.318126	-0.32669	-0.16015	-0.228777	-0.273234	-0.105555	-0.213909	-0.143181	-0.184074	-0.10879	-0.0786187	-0.10519	-0.171299	-0.145434	-0.153654	-0.172374	-0.305447
SPG7	-0.183326	-0.110763	-0.0800313	-0.281724	-0.137082	-0.0496137	-0.0543979	0.0361597	-0.208085	-0.0523415	-0.18942	-0.0613589	-0.00801229	-0.0358946	-0.233543	-0.139296	-0.0225869	0.0564484	0.149182	0.0296721	-0.0865555	0.0412312	-0.0062094	-0.14263	0.037032	-0.159141	0.264368	0.0555766	-0.0264539	0.10465	-0.133829	-0.129644	-0.104908	-0.194048	-0.0874323	0.0523356	-0.125229	-0.192753	-0.161305	-0.20049	0.112021	-0.119564	0.111426	-0.0676487	-0.0282229	-0.0009385	0.0075656	-0.084751	-0.308124
TRAP1	0.0652783	-0.00870407	-0.156487	-0.0894569	0.0129619	0.0228624	0.0180556	0.121144	0.0263408	-0.0681669	-0.0646197	-0.253106	0.0412101	-0.0470725	0.0255917	0.0947823	0.293061	0.203016	0.20327	0.104032	0.290891	0.276474	0.108727	-0.152913	0.0548396	0.150027	0.0548941	0.237929	-0.0354852	0.0202907	0.277893	0.259375	-0.00800653	0.159714	0.0270215	0.0796759	0.0613773	-0.00991511	0.269664	0.225768	-0.0592448	0.234764	0.0916496	0.150351	0.178281	0.214477	0.180186	0.17765	0.111899
YME1L1	0.0718586	0.150128	-0.127014	-0.0964334	0.0157685	-0.0967623	0.0919707	0.13916	0.0165561	0.0231569	0.016284	-0.0571206	-0.00164036	-0.00969997	0.185074	0.0248893	0.146434	0.254584	0.0842965	0.342964	0.324064	0.122939	0.103928	0.0228983	0.0889221	0.195815	0.0255855	0.112183	0.0712163	0.0212318	0.353293	0.389912	0.359998	0.433877	0.215302	0.159764	0.361633	0.159224	0.396965	0.196544	0.119731	0.335737	0.0595673	0.341607	0.354468	0.378696	0.295321	0.273329	0.364196
[truncated: 1,093 more columns]

## Sheet: KICH
name	ENSG00000100416	ENSG00000256053	ENSG00000204237	ENSG00000267673	ENSG00000002330	ENSG00000217930	ENSG00000256269	ENSG00000165792	ENSG00000125901	ENSG00000074071	ENSG00000089163	ENSG00000178096	ENSG00000093010	ENSG00000183569	ENSG00000065057	ENSG00000074582	ENSG00000168393	ENSG00000134905	ENSG00000132781	ENSG00000204822	ENSG00000169972	ENSG00000141391	ENSG00000169228	ENSG00000148824	ENSG00000204316	ENSG00000177370	ENSG00000143224	ENSG00000135940	ENSG00000241837	ENSG00000147684	ENSG00000159199	ENSG00000170634	ENSG00000109016	ENSG00000115042	ENSG00000173660	ENSG00000112695	ENSG00000166896	ENSG00000156990	ENSG00000166321	ENSG00000168275	ENSG00000183978	ENSG00000178741	ENSG00000161281	ENSG00000159685	ENSG00000173436	ENSG00000215845	ENSG00000163382	ENSG00000117640	ENSG00000110536
AFG3L2	-0.127054	-0.22347	-0.552535	-0.287456	-0.272902	-0.246066	-0.0293269	0.101748	-0.263899	-0.164248	-0.00874126	-0.243881	-0.209484	0.0259615	-0.249869	-0.22264	-0.284309	-0.179327	-0.27146	-0.438593	-0.401136	-0.11215	-0.254283	-0.300481	-0.263462	-0.10153	-0.319012	-0.261451	0.0674825	-0.0594843	-0.12889	0.122247	-0.0834353	-0.0644231	0.131206	0.0204108	0.0660839	-0.126836	-0.125481	-0.0198427	0.00493881	-0.0112762	-0.158392	-0.0284091	-0.193619	-0.0340035	-0.0496066	-0.0229021	0.0730332
CLPP	0.179589	0.417614	0.313024	0.522815	0.448689	0.564161	0.242963	0.3191	0.572771	0.500918	0.361888	0.321416	0.198995	-0.00957168	0.455594	0.123514	0.395586	0.211495	0.234135	0.20861	0.203497	0.280026	0.293444	0.323776	0.334397	0.325306	0.473383	0.278628	0.140603	-0.0692308	0.134222	-0.015035	-0.0887238	0.190734	0.129458	0.0631119	0.191259	0.363374	-0.0341346	0.131119	-0.0616259	0.15118	0.162369	0.339773	0.291871	0.256075	0.218706	0.0976399	0.213374
CLPX	-0.359572	-0.304983	-0.28903	-0.362369	-0.228671	-0.297115	-0.185577	-0.0820804	-0.403584	-0.356075	0.156206	-0.137893	0.0124563	-0.0921766	-0.0710664	-0.00769231	-0.205332	-0.0559878	-0.0790647	-0.204152	-0.298907	-0.112719	-0.072028	0.0286276	0.0946678	0.0868444	-0.0135927	0.0718094	0.142832	0.132212	0.161058	0.220979	0.19882	0.102622	0.329939	0.316608	0.0392483	0.122378	0.151267	0.115997	0.167614	0.019493	-0.0573427	0.0864948	0.0841783	0.184047	0.164598	0.102054	0.198077
DNAJA3	0.0261364	0.149432	-0.147378	-0.0298077	-0.0275787	0.287893	0.137806	0.29139	0.00791084	0.284484	0.357911	0.144755	0.0329108	-0.0152972	0.134965	0.0847902	0.109353	-0.105682	-0.0388986	-0.150131	-0.256337	-0.0490822	0.0616696	0.110271	0.116652	0.235839	0.165035	0.14375	0.203759	0.130594	0.120105	0.00909091	0.080201	0.158479	0.337893	0.277841	0.040778	0.0806381	-0.0433566	0.0741696	0.0154283	0.0851399	0.105114	0.0920892	0.176705	0.260315	0.411801	0.28007	0.155857
DNAJC19	-0.32417	-0.30354	-0.266871	-0.197334	-0.222378	-0.168094	-0.0753497	-0.210315	-0.16604	-0.145455	0.0644668	0.135227	-0.489117	-0.353715	-0.413593	-0.277142	-0.198601	-0.292439	-0.356731	-0.286364	-0.568663	-0.451224	-0.222247	-0.326879	-0.206993	-0.169886	-0.215865	0.151093	0.305857	0.027972	0.140647	0.0788024	-0.0378059	0.307386	0.226792	0.258086	-0.118094	0.215865	-0.220149	-0.116084	0.0979895	0.138899	0.10472	0.352928	0.137719	0.0723776	-0.0376748	-0.149694	-0.110052
GRPEL2	-0.144056	-0.273383	-0.182124	-0.221678	-0.409615	-0.142089	-0.258086	-0.131862	-0.257212	-0.142089	-0.354327	-0.206687	-0.551399	-0.4559	-0.557474	-0.271678	-0.19458	-0.163811	-0.10861	-0.283741	-0.288986	-0.45625	-0.0353584	-0.385227	-0.111407	-0.306294	-0.257474	-0.0829983	0.16403	-0.118182	-0.0774476	0.0980769	-0.0658217	0.199038	0.0847028	-0.0163024	-0.0514423	0.0566871	-0.180026	-0.161582	-0.143226	0.0188811	-0.267308	0.0479021	-0.0478584	-0.194843	-0.113899	-0.0798077	-0.457823
HSCB	0.47299	0.374694	0.222509	0.211932	0.242395	0.296503	0.297509	0.290997	0.137325	0.188986	0.167876	0.185883	0.572902	0.207736	0.522203	0.497946	0.51875	0.428147	0.333698	0.464423	0.344187	0.525175	0.433479	0.413024	0.307649	0.40625	0.354939	0.240997	0.175656	0.136101	0.21215	0.0404283	0.132605	0.232823	0.0924388	0.0376748	0.353234	0.0203671	0.299257	0.381031	0.110271	-0.140385	0.0625874	0.114816	0.248645	0.104065	0.25778	0.158872	0.241215
HSPA9	-0.111058	-0.140734	-0.249694	-0.230157	-0.215647	-0.0383741	-0.0451049	0.102098	-0.351093	-0.122552	0.014292	-0.173645	-0.282124	-0.239816	-0.305332	-0.11167	0.090472	0.0181818	-0.20271	-0.179283	-0.420105	-0.0714161	0.280288	-0.189161	0.115122	-0.00581294	-0.188942	0.192133	0.161145	0.176093	0.116521	0.217264	-0.0159965	0.251267	0.32347	0.245979	-0.0198864	0.124301	-0.11639	-0.0671766	-0.158698	0.113374	0.0843969	0.139073	0.158042	-0.076792	0.172028	0.159441	-0.101049
HSPD1	-0.226967	-0.0641171	-0.335402	-0.394799	-0.305114	-0.0746941	-0.18667	0.100393	-0.387413	-0.290559	8.74126e-05	-0.329021	0.0576486	0.157911	0.0713724	0.272902	0.145673	0.180157	-0.154895	-0.0294143	-0.35236	0.0453671	0.0550262	0.0422203	0.102316	0.163418	-0.0463724	0.077229	0.0429196	0.199781	0.0943619	0.15035	0.131469	0.359309	0.337762	0.157343	0.0458042	0.112369	-0.0630682	0.133523	-0.033479	-0.153409	-0.000174825	0.0420017	-0.000568182	-0.0431381	0.0599213	-0.0594406	-0.0271853
HSPE1	0.0116259	0.166608	0.0385052	0.133086	0.0131119	0.259222	0.0125	0.203453	0.185708	0.231337	0.0184003	0.0472465	-0.0892483	0.116171	0.090778	0.274126	0.0679196	0.192657	-0.0623252	0.090778	-0.207955	0.00948427	-0.0430507	-0.039729	-0.0541521	0.126311	-0.0173514	0.0962413	0.0332168	0.0777535	0.0671329	0.276792	0.189292	0.0870192	0.0143794	0.108566	0.177098	-0.000393357	-0.298208	0.141914	0.0129808	0.00249126	-0.0187063	-0.0766608	0.0884615	-0.113374	-0.022771	-0.0895105	-0.0880245
HTRA2	0.133741	0.13007	0.289379	0.0847902	0.271766	0.066215	0.186976	0.0829108	-0.0733829	-0.0476836	-0.0163462	0.0958042	0.503409	0.245804	0.533086	0.633741	0.39458	0.387194	0.433042	0.45743	0.365472	0.396285	0.442701	0.45826	0.522552	0.501748	0.340035	0.2309	0.193837	0.239117	0.333829	0.249213	0.462413	0.338374	0.202622	0.0925262	0.240166	0.193488	0.428715	0.471635	0.280376	-0.0925699	-0.0319056	0.0784965	0.171635	0.166958	0.26604	0.153977	0.165603
LONP1	0.187544	0.384309	0.135927	0.327054	0.32465	0.473951	0.284135	0.410577	0.332474	0.488636	0.301049	0.287719	0.0957605	-0.0235577	0.234615	0.0434441	0.242657	-0.0471154	0.00454545	-0.0743007	0.0430507	0.253977	0.211582	0.140166	0.0501748	0.195629	0.20118	0.174607	0.140079	0.063243	0.0214161	-0.0950175	-0.057736	-0.0405157	0.102229	0.108829	0.000961538	0.171766	-0.200219	-0.0076486	-0.152098	0.149476	0.197771	0.0944056	0.194449	0.218182	0.329327	0.276879	0.286276
SPG7	0.269362	0.442264	-0.0502185	0.18125	0.185096	0.272465	0.0797203	0.501355	0.381993	0.46215	0.311713	0.123864	0.210752	0.20979	0.155026	-0.0178322	0.0863636	-0.0518794	0.0683566	-0.0683566	0.0979021	0.0475524	-0.0513986	0.0965035	-0.141565	0.160708	0.0887675	-0.159441	-0.223339	-0.191346	-0.362369	-0.0710227	-0.221809	-0.368313	-0.289336	-0.296416	0.0178759	-0.339554	-0.111582	-0.188549	-0.242089	-0.126617	-0.172465	-0.182867	-0.132124	-0.016958	-0.0606206	0.0207605	0.105463
TRAP1	-0.0111451	0.0434441	-0.133304	-0.232561	-0.103671	0.213767	-0.0428759	0.230332	-0.182955	0.0346591	0.210839	-0.10743	0.116783	0.175481	0.239423	0.223252	0.14965	0.165603	0.0942745	-0.0500874	-0.16958	0.0704108	0.0780157	0.102273	0.188855	0.222552	0.170542	-0.0657343	0.0163462	-0.0497815	-0.047028	0.0384615	-0.0461538	0.253715	0.252448	0.0877185	0.147159	0.123164	0.0543269	0.0692308	-0.0649913	-0.166608	-0.0925262	0.00843531	-0.0745192	0.148208	0.261932	0.124519	-0.0112325
YME1L1	-0.314467	-0.399694	-0.291565	-0.507736	-0.357517	-0.345542	-0.213986	-0.153497	-0.56368	-0.543444	-0.0269231	-0.33715	0.205157	0.16132	0.0645105	0.198601	-0.0930944	0.0494318	0.0402098	-0.061014	-0.16993	0.0802448	-0.0559878	0.208435	0.18396	0.136407	-0.00638112	-0.121591	0.0191434	0.0473776	0.0280594	0.164117	0.198164	0.192832	0.277098	0.0764423	0.166302	0.123339	0.323951	0.18361	0.090472	-0.184528	-0.111713	0.0187937	-0.154327	-0.00240385	-0.014729	-0.0913899	0.0988199
[truncated: 1,093 more columns]

## Sheet: KIRC
name	ENSG00000100416	ENSG00000073169	ENSG00000121310	ENSG00000180902	ENSG00000115657	ENSG00000114026	ENSG00000162241	ENSG00000183048	ENSG00000128311	ENSG00000133315	ENSG00000063854	ENSG00000100294	ENSG00000105379	ENSG00000063241	ENSG00000167113	ENSG00000158793	ENSG00000160124	ENSG00000114021	ENSG00000168237	ENSG00000060971	ENSG00000119431	ENSG00000156885	ENSG00000132394	ENSG00000140107	ENSG00000105607	ENSG00000172482	ENSG00000241935	ENSG00000169738	ENSG00000189283	ENSG00000167716	ENSG00000156968	ENSG00000178445	ENSG00000173599	ENSG00000101349	ENSG00000198074	ENSG00000019186	ENSG00000166123	ENSG00000111012	ENSG00000167107	ENSG00000124615	ENSG00000123453	ENSG00000117009	ENSG00000167996	ENSG00000182199	ENSG00000147592	ENSG00000008394	ENSG00000145247	ENSG00000180185	ENSG00000136371
AFG3L2	-0.149872	-0.156298	0.0519941	0.0485438	-0.00364396	0.127913	-0.038535	0.0306793	0.0640234	0.125277	0.0543836	0.0532841	0.0293154	0.00738412	-0.000499087	0.0410291	-0.0801505	-0.0190251	0.0998755	0.181688	0.14958	-0.0935673	-0.0457548	-0.0279802	0.16331	0.0964858	0.196907	-0.100645	0.0555631	0.121567	0.101272	0.109591	0.135729	-0.0629564	-0.292853	-0.00576907	0.0672102	-0.164947	-0.202474	0.0244127	-0.0452945	-0.151153	0.140005	0.169169	0.341014	0.0307851	0.141972	0.369127	0.352661
CLPP	0.0438512	0.180348	0.0490966	0.0849701	0.289427	0.0812845	-0.014761	0.367708	0.350656	0.33193	0.383514	0.515606	0.540896	0.58924	0.286164	0.263332	0.204661	0.255406	0.241874	0.25192	0.281356	0.369654	0.477102	0.277213	0.32886	0.290272	0.251162	0.443697	0.207033	0.103414	0.0881827	0.0507785	0.190376	-0.0421262	0.0761378	0.0776704	0.144305	-0.0538651	0.0999974	-0.0531789	0.158307	0.0944489	0.214706	0.257362	0.0965648	0.300096	0.36971	0.191927	0.342288
CLPX	-0.113893	-0.15267	-0.0183049	-0.0360321	-0.232227	0.119252	0.0429388	-0.114665	-0.0607516	-0.149371	-0.112748	-0.109979	-0.251411	-0.235167	-0.120138	-0.0343309	-0.196714	-0.0512294	0.0251537	0.0822271	-0.0488909	-0.304571	-0.169466	-0.0711628	0.0931397	-0.0617348	0.0513574	-0.289381	-0.0673526	0.151018	0.0748127	0.158078	0.0941752	0.00250595	-0.20407	-0.0745351	0.0416051	-0.0347326	-0.0239246	-0.0298049	-0.0572838	-0.0321247	0.00633439	-0.0800475	0.212158	-0.0630696	-0.0246022	0.151383	0.12551
DNAJA3	0.101398	0.0799234	0.0929003	0.189713	0.134309	0.304116	0.0728659	0.314621	0.346352	0.346526	0.417823	0.359507	0.301111	0.215036	0.253349	0.265587	0.189168	0.18575	0.322925	0.287864	0.24335	-0.0239073	0.0321404	0.0193284	0.409077	0.15489	0.197301	0.251393	0.123424	0.0522756	0.0445555	0.155841	0.197471	0.0170494	-0.0482484	0.0557317	0.2845	0.00725004	-0.0250872	-0.238777	0.00985216	-0.134569	0.195416	0.251159	0.47311	0.175667	0.274927	0.442847	0.325396
DNAJC19	0.102276	0.112856	0.241761	0.163	0.135253	0.195409	0.081657	0.229478	0.329662	0.348533	0.369999	0.25846	0.372626	0.270222	0.286586	0.277746	0.539808	0.372134	0.31183	0.299247	0.309433	0.0518795	0.179519	0.0126655	0.226497	0.241387	0.150229	0.244091	0.197913	-0.163189	0.0202328	-0.092762	0.0294769	0.0457473	-0.00223842	-0.0160421	-0.0282627	-0.0628933	-0.0591475	-0.181996	-0.105435	-0.174095	0.0293176	0.113718	0.388585	0.142122	0.269857	0.395867	0.22519
GRPEL2	0.310948	0.189981	0.324413	0.260092	0.00436879	0.225941	0.214183	-0.324059	-0.287055	-0.0726613	-0.154301	-0.290597	-0.176012	-0.262184	0.049772	-0.0302812	0.0842383	-0.0810117	0.0781395	0.00356505	-0.0131705	-0.0435964	-0.193199	-0.103189	-0.179305	-0.120248	-0.141087	-0.21429	0.0645468	0.000328242	0.00635967	-0.175737	-0.188217	0.102646	-0.146188	-0.0449295	-0.203116	0.148708	-0.105006	0.177694	-0.187562	-0.0873767	-0.201629	-0.0245185	-0.0739781	-0.223533	-0.214921	-0.0495327	-0.0997977
HSCB	0.221319	0.167115	0.175358	0.0857085	0.267856	0.0723621	0.080763	0.139174	0.0963329	0.191459	0.124265	0.360217	0.244344	0.242721	0.247193	0.35316	0.190064	0.13997	0.0452458	0.0743028	0.134354	0.278504	0.110377	0.0892975	-0.0102062	0.0906395	0.108881	0.265075	0.100242	-0.0176198	-0.00165778	-0.0923245	-0.102829	-0.103115	0.130973	0.0824853	-0.0830798	-0.126212	-0.153853	-0.00934757	-0.0188466	0.0283302	0.0916521	0.363497	0.0471467	0.168207	0.207053	0.111281	0.177998
HSPA9	-0.211633	-0.224523	-0.157896	-0.0816829	-0.0451488	-0.0302628	-0.0934085	0.0493238	0.179322	0.139597	0.247756	0.12651	0.175179	0.148551	-0.0780195	0.0169147	0.061831	0.0497572	0.119026	0.182651	0.100466	-0.128925	-0.0682539	-0.006665	0.159625	0.131952	0.157831	-0.0293391	0.0144263	0.053855	0.079335	0.199666	0.26753	0.0503634	-0.122321	-0.0133125	0.179598	-0.0535896	-0.0483134	-0.179122	-0.0139057	0.00435947	0.190665	0.166092	0.423427	0.207383	0.248795	0.368464	0.271885
HSPD1	-0.231278	-0.255773	-0.174745	-0.0553839	0.0698667	0.0233933	-0.124532	0.126746	0.173782	0.102011	0.160826	0.272394	0.160219	0.170299	-0.0652791	0.122485	0.0949731	0.145608	0.126522	0.0862248	0.0617601	-0.155002	-0.0279622	0.0809522	0.0584864	0.206377	0.187425	-0.0248371	-0.0548303	0.0202572	0.0180043	0.288271	0.182421	0.0287546	-0.00597079	0.0523906	0.0839362	-0.100763	-0.0242817	-0.208111	-0.0137952	0.0384533	0.347967	0.268877	0.46986	0.369724	0.31263	0.360682	0.306696
HSPE1	0.139342	0.146293	0.0138388	0.159139	0.218155	0.0715385	0.151444	0.482762	0.512701	0.42106	0.622829	0.468789	0.482166	0.478367	0.341318	0.319159	0.496931	0.418505	0.300226	0.289791	0.372508	0.0730946	0.0883388	0.151396	0.268737	0.347378	0.208858	0.401673	0.213298	-0.220139	-0.0351614	0.141294	0.152761	0.0951545	0.181602	0.0797733	0.257946	0.122506	0.102709	-0.465295	-0.0265432	-0.0292344	0.0543012	0.0141286	0.435617	0.329595	0.45027	0.358039	0.229822
HTRA2	-0.00741009	0.117274	0.198028	0.159824	0.177077	0.224213	0.0592184	0.0660233	0.0225069	0.14854	0.0278052	0.248162	0.206226	0.0928536	0.263355	0.177468	-0.133977	-0.0230164	-0.0195848	0.169968	0.170501	0.20069	0.22762	0.0854375	0.0550329	0.15007	0.0538435	0.0485667	-0.00225046	0.139303	-0.0549546	-0.0722248	0.0218847	-0.200462	-0.171647	-0.0982554	-0.295806	-0.242631	-0.239754	0.161376	0.102492	-0.119516	0.115123	0.31422	-0.123252	-0.0922488	0.1357	0.300589	0.3588
LONP1	0.29357	0.356429	0.124767	0.324323	0.363499	0.166129	0.138395	0.486432	0.316975	0.362514	0.441575	0.367597	0.470166	0.327278	0.245328	0.211011	0.239145	0.143965	0.388632	0.202747	0.248192	0.228931	0.26779	0.202204	0.427244	0.278793	0.268281	0.404198	0.287182	0.121644	0.0402622	0.0516919	0.229908	0.0919923	-0.013361	0.0695464	0.500806	0.201821	0.120006	-0.113035	0.215338	0.0171371	0.237074	0.173383	0.1827	0.181697	0.230687	0.20126	0.27038
SPG7	0.80492	0.762017	0.680486	0.750163	0.370452	0.513268	0.625725	0.224766	0.130303	0.242251	0.251819	0.0637954	0.119362	0.0705706	0.562819	0.35568	0.276718	0.240136	0.435558	0.224032	0.317107	0.156046	0.0516341	0.141194	0.152478	0.0913842	0.0134328	0.19134	0.296012	0.0972028	0.00456715	-0.0502909	-0.0444588	0.191573	0.0259404	0.042801	0.104412	0.402115	0.13464	-0.0211626	0.0500615	-0.0328858	-0.190767	-0.0584195	-0.0999975	-0.19157	-0.0761334	-0.0427041	-0.0508973
TRAP1	-0.00520013	0.0510815	0.2278	0.275614	0.2697	0.354017	0.160733	0.251742	0.229597	0.263963	0.287992	0.296911	0.274226	0.234647	0.213577	0.342095	0.0841277	0.262574	0.294657	0.314705	0.246211	0.0803982	0.0727362	0.0849162	0.202954	0.228028	0.259807	0.0112087	0.0399594	0.213808	0.16969	0.264207	0.308325	-0.13644	-0.127318	0.0157863	0.0795022	-0.204882	-0.0940398	-0.168303	0.108313	-0.0371855	0.28285	0.382878	0.446747	0.292808	0.440755	0.512683	0.431066
YME1L1	-0.423906	-0.438277	-0.177644	-0.23713	-0.191496	-0.0703661	-0.189013	-0.366845	-0.323565	-0.406119	-0.43655	-0.321677	-0.375431	-0.337381	-0.394053	-0.148922	-0.376379	-0.24303	-0.23815	-0.237263	-0.236152	-0.262049	-0.155667	-0.123283	-0.19731	-0.150617	0.0203763	-0.507999	-0.302083	0.149071	0.0227147	0.125744	0.0498991	-0.181935	-0.242981	-0.100009	-0.212387	-0.291065	-0.21491	0.150771	0.00224229	0.0551325	0.194047	0.112705	0.00516252	-0.0322396	-0.0982174	0.105897	0.100348
[truncated: 1,093 more columns]

## Sheet: KIRP
name	ENSG00000149792	ENSG00000124532	ENSG00000106049	ENSG00000132313	ENSG00000075336	ENSG00000138029	ENSG00000132305	ENSG00000110955	ENSG00000140740	ENSG00000116459	ENSG00000169021	ENSG00000154814	ENSG00000106554	ENSG00000137513	ENSG00000166260	ENSG00000132300	ENSG00000085760	ENSG00000084090	ENSG00000176623	ENSG00000116874	ENSG00000248098	ENSG00000164347	ENSG00000110435	ENSG00000110090	ENSG00000165637	ENSG00000137824	ENSG00000160752	ENSG00000128050	ENSG00000173726	ENSG00000007923	ENSG00000083720	ENSG00000088179	ENSG00000112234	ENSG00000152620	ENSG00000151806	ENSG00000180011	ENSG00000138078	ENSG00000178694	ENSG00000172113	ENSG00000107951	ENSG00000138138	ENSG00000049883	ENSG00000082212	ENSG00000111911	ENSG00000198060	ENSG00000083099	ENSG00000126858	ENSG00000132463	ENSG00000100902
AFG3L2	0.592747	0.527422	0.566338	0.595871	0.747478	0.72255	0.78147	0.697109	0.690435	0.68146	0.630051	0.604958	0.626093	0.522245	0.417347	0.376864	0.45867	0.566711	0.504246	0.494188	0.61399	0.652269	0.577464	0.579847	0.451432	0.440292	0.471526	0.144835	0.340377	0.600069	0.638267	0.356814	0.302559	0.441564	0.590164	0.535071	0.38195	0.299259	0.321228	0.416709	0.395659	0.486863	0.424798	0.431919	0.370304	0.319486	0.365915	0.534456	0.452393
CLPP	0.020178	-0.104165	-0.0127522	0.000480249	0.0324796	0.145055	0.127307	0.292716	0.0777838	0.251616	0.386285	-0.0560842	0.0744809	-0.066708	-0.166278	-0.213803	-0.0482299	0.0587432	-0.0385807	0.125344	-0.0660011	-0.104585	-0.0247891	-0.0699677	0.366375	0.0126086	0.193242	0.0392217	0.059884	-0.163763	0.0115411	-0.314914	-0.303827	-0.163164	-0.147245	-0.247292	-0.270096	-0.456272	-0.130126	-0.179619	-0.21319	-0.289541	-0.0630343	-0.101593	-0.113051	-0.158706	-0.249403	-0.092985	-0.0323591
CLPX	0.556866	0.540992	0.324029	0.482478	0.479574	0.591479	0.665922	0.485242	0.464873	0.546448	0.458432	0.43914	0.442981	0.501888	0.42184	0.392357	0.421169	0.506879	0.422425	0.550095	0.652015	0.656978	0.632619	0.463016	0.372364	0.551305	0.48049	0.249052	0.501	0.657646	0.466258	0.516115	0.602534	0.495902	0.601366	0.480871	0.481066	0.435679	0.361567	0.504074	0.574533	0.526378	0.473249	0.631232	0.620653	0.625925	0.526698	0.623677	0.560866
DNAJA3	0.540683	0.445797	0.484759	0.496681	0.488814	0.63012	0.661931	0.569532	0.79706	0.550784	0.410198	0.541429	0.577042	0.519827	0.410521	0.406673	0.393921	0.329478	0.431256	0.385813	0.513793	0.511175	0.564935	0.455669	0.378715	0.31722	0.372667	0.232906	0.240916	0.473655	0.500713	0.264244	0.08443	0.303444	0.385444	0.226422	0.293468	0.280962	0.297556	0.313127	0.315491	0.477861	0.245941	0.280909	0.199738	0.177149	0.322801	0.387689	0.328484
DNAJC19	0.0231248	0.271041	0.278761	0.278667	0.405271	0.174092	0.0908003	0.105866	0.196875	0.206251	0.166358	0.259264	0.185004	0.168159	0.239681	0.242405	0.30715	0.138369	0.261453	0.0553387	-0.130577	0.218059	0.0503257	0.0704244	0.162167	0.0637998	0.160621	0.105373	0.100088	-0.0500183	0.0744211	0.0471192	0.0271989	0.250448	0.113162	0.137293	0.198256	0.18521	0.108047	0.259309	0.101418	0.120976	-0.0385325	-0.0330051	0.104857	0.122889	0.048148	0.109127	0.0293515
GRPEL2	0.283783	0.258136	-0.0365678	0.170251	0.245638	0.200821	0.178925	0.0245711	0.0335818	0.0585929	0.0483836	-0.0257893	0.110985	0.0842773	0.429893	0.218044	0.409623	0.337294	0.249018	0.196248	0.210866	0.497201	0.41069	0.349243	0.291943	0.142521	0.371219	0.524002	0.460294	0.217104	0.154741	0.447101	0.451732	0.531993	0.324711	0.336728	0.450994	0.316034	0.272322	0.478122	0.528278	0.401421	0.410081	0.411018	0.444403	0.457007	0.47453	0.301709	0.414125
HSCB	-0.194433	0.082515	-0.0807492	0.0446989	0.0116481	-0.21566	-0.244267	-0.217148	-0.178417	0.0072796	-0.0292676	-0.14972	-0.0962971	-0.125317	-0.0544581	-0.0206678	-0.0493145	-0.100317	0.0187609	0.0253281	-0.382404	-0.248202	-0.261947	-0.357059	-0.131297	-0.0848334	-0.037469	-0.156704	-0.0853483	-0.350711	-0.323092	-0.356752	-0.088609	-0.186582	-0.0940736	-0.112202	-0.24317	-0.274536	-0.250491	-0.196414	-0.28678	-0.223511	-0.238129	-0.214808	-0.208305	0.00255999	-0.15902	0.0091579	-0.178484
HSPA9	0.411913	0.32499	0.322394	0.344689	0.454316	0.663567	0.665595	0.585791	0.56341	0.557554	0.532956	0.344651	0.474816	0.329607	0.345644	0.246795	0.438579	0.378341	0.365688	0.441881	0.514071	0.689126	0.57322	0.597446	0.570414	0.407091	0.531855	0.489602	0.524888	0.467457	0.503069	0.346469	0.182025	0.414338	0.420144	0.227958	0.331214	0.239713	0.224964	0.417171	0.384636	0.438676	0.498677	0.471807	0.374138	0.32947	0.362784	0.351665	0.53571
HSPD1	0.291825	0.35469	0.406406	0.433453	0.378909	0.571112	0.590149	0.508447	0.523277	0.452249	0.394501	0.324184	0.470512	0.39313	0.385169	0.396765	0.568072	0.398672	0.384504	0.472336	0.289045	0.513098	0.474461	0.405904	0.410875	0.195602	0.434229	0.44079	0.34671	0.243074	0.348982	0.351837	0.0757106	0.263146	0.30241	0.141979	0.295238	0.222008	0.234297	0.305986	0.246987	0.364188	0.358761	0.297223	0.211071	0.286471	0.251629	0.267821	0.331259
HSPE1	-0.0638029	0.178548	0.228858	0.269217	0.223066	0.185825	0.170354	0.223082	0.220771	0.263188	0.248932	0.0928072	0.21641	0.101231	0.0924832	0.163093	0.295098	0.157609	0.14403	0.161268	-0.263783	0.0928132	0.0396547	0.0426101	0.214491	0.0121946	0.206611	0.178255	0.0522949	-0.237191	0.0178024	-0.100692	-0.24876	-0.048034	-0.011633	-0.0974128	-0.0646322	-0.151524	-0.097565	0.0411206	-0.133032	-0.0312011	0.00939802	-0.10616	-0.137591	0.0212752	-0.0882137	0.00697819	-0.00609555
HTRA2	0.428668	0.335947	0.418866	0.505827	0.317811	0.342958	0.355481	0.216985	0.320442	0.286759	0.193822	0.230854	0.399486	0.464918	0.355477	0.419333	0.34537	0.397545	0.281605	0.28089	0.214149	0.134141	0.175643	0.0245701	0.0908802	0.113753	0.2431	-0.0913343	-0.02904	0.124967	0.156199	0.0999341	0.0895294	0.0719842	0.187108	0.232308	0.31247	0.0275867	0.201485	0.125855	0.151039	0.258494	-0.000487785	-0.0167047	-0.00765234	0.121134	0.197952	0.178561	0.0489513
LONP1	0.134211	-0.00463823	0.0789915	0.0614001	0.153917	0.388512	0.374836	0.477436	0.350882	0.379686	0.491525	0.184676	0.239579	0.0672726	-0.106093	-0.0526059	0.0462064	0.0958545	0.0673138	0.240592	0.210452	0.14194	0.205217	0.215452	0.411719	0.120452	0.214743	0.169996	0.163765	0.108077	0.255958	-0.158289	-0.267928	-0.0537005	0.0722047	-0.167414	-0.18948	-0.203821	0.00945278	-0.0243511	-0.0914468	-0.0805689	0.123715	0.169395	0.0208542	-0.0224788	-0.177936	0.0191572	0.125558
SPG7	0.0475547	0.158777	0.275344	0.271343	0.189307	-0.00497581	0.00215108	0.0439072	0.266074	-0.0184836	-0.112269	0.278101	0.102959	0.0872899	0.0620451	0.323209	0.101437	0.0200228	0.133874	-0.0408946	-0.158818	-0.0881208	-0.119328	-0.193149	-0.302964	-0.0961619	-0.206348	-0.462446	-0.437457	-0.047923	-0.00681492	-0.114977	-0.207111	0.00628695	-0.000261224	0.153644	-0.0312142	0.0300327	0.0780516	-0.129654	-0.191118	0.0741498	-0.301646	-0.392753	-0.353719	-0.308949	-0.140806	0.0513475	-0.313911
TRAP1	0.466058	0.436493	0.556481	0.468485	0.47592	0.620368	0.646059	0.599653	0.774127	0.564105	0.450063	0.524415	0.611889	0.546331	0.361898	0.375573	0.362162	0.309579	0.425466	0.44036	0.531756	0.445178	0.471691	0.338	0.351543	0.282198	0.408642	0.063311	0.257665	0.426892	0.471219	0.13403	0.0340289	0.241389	0.344816	0.24214	0.217915	0.20194	0.21734	0.284545	0.221209	0.411224	0.19181	0.19686	0.10173	0.118757	0.266364	0.321075	0.361211
YME1L1	0.434535	0.338899	0.167242	0.241148	0.213456	0.4078	0.443711	0.215717	0.24118	0.22586	0.194184	0.202284	0.313695	0.4108	0.454328	0.295411	0.362427	0.385919	0.302337	0.383409	0.612276	0.619131	0.531459	0.511217	0.393809	0.342487	0.423162	0.460595	0.560297	0.564515	0.353331	0.633036	0.606756	0.494527	0.451325	0.313029	0.556398	0.527293	0.447918	0.577399	0.713875	0.549957	0.556454	0.693944	0.737358	0.638928	0.517375	0.489909	0.618775
[truncated: 1,093 more columns]

## Sheet: LIHC
name	ENSG00000172115	ENSG00000265354	ENSG00000101247	ENSG00000138363	ENSG00000113643	ENSG00000165637	ENSG00000113407	ENSG00000112996	ENSG00000213585	ENSG00000247077	ENSG00000106105	ENSG00000030110	ENSG00000148459	ENSG00000108064	ENSG00000107951	ENSG00000072756	ENSG00000101166	ENSG00000132463	ENSG00000198060	ENSG00000247626	ENSG00000162377	ENSG00000150768	ENSG00000166411	ENSG00000177150	ENSG00000182768	ENSG00000111737	ENSG00000033050	ENSG00000004961	ENSG00000156026	ENSG00000130348	ENSG00000123130	ENSG00000104687	ENSG00000084090	ENSG00000148187	ENSG00000116874	ENSG00000117481	ENSG00000115159	ENSG00000100596	ENSG00000087470	ENSG00000082212	ENSG00000059573	ENSG00000164983	ENSG00000104381	ENSG00000006744	ENSG00000197157	ENSG00000168924	ENSG00000132153	ENSG00000204316	ENSG00000006695
AFG3L2	0.2316	0.129188	0.0740072	0.107508	0.204484	0.276118	0.289957	0.270831	0.201295	0.344032	0.184883	0.250469	0.276628	0.405963	0.439557	0.374989	0.357488	0.373532	0.387454	0.491297	0.359475	0.405562	0.637692	0.717473	0.477472	0.451187	0.308409	0.429824	0.250106	0.203834	0.27507	0.235517	0.348233	0.178433	0.304501	0.291361	0.346009	0.341424	0.442362	0.49767	0.11897	0.198877	0.214944	0.121799	0.330047	0.327134	0.365715	0.283366	0.233434
CLPP	0.14463	0.195	0.164872	0.102179	0.100909	0.179668	0.0157096	0.101717	0.0154104	0.0185406	0.187666	0.0409875	-0.00547661	-0.239607	-0.229874	-0.157096	-0.127376	-0.044121	-0.218394	-0.288653	-0.133595	-0.161174	-0.218672	-0.147072	-0.172441	-0.0872441	0.0874979	0.0354228	-0.150622	-0.0862693	0.0662568	-0.166797	-0.0396532	-0.0231439	-0.0337456	-0.0285735	-0.199649	-0.151541	-0.114693	-0.216476	-0.0714288	-0.108938	-0.0910391	0.106214	0.0717263	0.0320997	0.0928439	0.129953	0.0444629
CLPX	-0.234451	-0.107686	-0.157725	-0.114882	-0.0107962	-0.0412458	-0.048596	0.0929867	-0.0752315	0.0382035	-0.178378	-0.187724	-0.0283118	0.398469	0.311339	0.198002	0.121597	0.164093	0.335729	0.305007	0.230023	0.297794	0.477478	0.293656	0.379074	0.0837899	-0.0166658	0.0646282	0.0659677	0.0711665	0.0286358	0.0278885	0.151233	0.114625	0.15709	0.101744	0.0516406	0.124195	0.0329534	0.120312	-0.0863962	-0.00719655	-0.0439238	0.144036	0.102671	-0.0266315	0.0365738	0.118749	0.13238
DNAJA3	0.0064502	0.0579849	-0.0534543	0.0916538	0.163833	0.0919036	0.146806	0.171895	0.146327	0.354734	0.0742948	0.101289	0.207393	0.356657	0.274308	0.198817	0.263294	0.329165	0.199313	0.387407	0.433392	0.402247	0.3634	0.307761	0.248447	0.341544	0.338308	0.260882	0.210931	0.222273	0.147686	0.301995	0.181376	0.215807	0.339895	0.392449	0.256978	0.112677	0.136545	0.218282	0.0553468	0.063516	0.0245471	0.220899	0.351064	0.20351	0.216299	0.361261	0.215393
DNAJC19	-0.114691	0.131459	-0.0351008	0.0432524	0.134843	0.0235253	-0.0827023	0.165423	-0.0574549	-0.126444	-0.180461	-0.14882	-0.0583319	0.0680836	0.0794601	0.0766514	0.0410878	-0.0247083	0.0434108	-0.0981393	0.021443	-0.0903223	-0.109488	0.0582483	0.119428	-0.115896	-0.0492559	0.0243579	-0.202606	-0.0470638	-0.0501707	-0.0703786	0.15228	0.121615	0.0689428	0.0432928	-0.112892	-0.09478	-0.0997859	-0.14287	-0.187178	-0.16198	-0.00931999	0.0036253	0.0986629	-0.0780066	0.0960598	0.127933	-0.00310643
GRPEL2	0.254418	0.364182	0.378058	0.515386	0.596699	0.409064	0.46399	0.48568	0.576406	0.410196	0.454981	0.529402	0.488586	0.466307	0.510355	0.547142	0.561507	0.424135	0.275262	0.36806	0.381232	0.418601	0.308669	0.404912	0.361415	0.488235	0.429929	0.366654	0.47786	0.389267	0.428923	0.39548	0.351932	0.391727	0.383477	0.490239	0.551918	0.378868	0.556169	0.410289	0.298144	0.565378	0.367847	0.199362	0.274034	0.298085	0.415091	0.293669	0.321962
HSCB	0.0370116	0.193103	0.257628	0.21632	0.0697899	0.0644494	0.00906267	0.0860769	-0.0326862	0.0203442	0.15854	0.0834936	0.0822763	-0.137035	-0.116888	-0.137836	-0.141599	-0.118186	-0.131523	-0.215921	-0.156609	-0.250667	-0.403601	-0.102053	-0.13294	-0.0906972	-0.082915	-0.164209	-0.042237	0.00814242	-0.0930967	-0.116897	0.0969641	-0.0699347	0.029525	-0.00565215	-0.170482	-0.170434	-0.132092	-0.131147	0.0551818	0.00814101	0.0297349	0.125461	-0.0758456	0.0168914	-0.0386103	0.000758101	0.056315
HSPA9	0.311608	0.121175	0.0418029	0.0686178	0.322353	0.271365	0.342296	0.389252	0.549446	0.336236	0.264847	0.109637	0.244847	0.199759	0.21919	0.347835	0.263357	0.161882	0.168121	0.384279	0.314987	0.44943	0.447521	0.293743	0.18456	0.246334	0.238168	0.299987	0.214721	0.159012	0.233987	0.226094	-0.0145898	0.13928	0.18627	0.197743	0.154272	0.0812952	0.204477	0.205046	0.0271086	0.130987	0.0824603	0.0465828	0.224841	0.238277	0.108746	0.150199	0.172982
HSPD1	0.180587	0.34578	0.1375	0.572943	0.430097	0.428637	0.401334	0.457962	0.474671	0.423038	0.36066	0.306343	0.40326	0.434276	0.374753	0.376785	0.382655	0.286984	0.233411	0.492068	0.280811	0.3703	0.217535	0.235131	0.184386	0.348143	0.385684	0.285366	0.432348	0.373302	0.273646	0.349809	0.28339	0.327487	0.411965	0.256119	0.335561	0.154317	0.346003	0.277719	0.329953	0.350493	0.298755	0.243848	0.355006	0.290404	0.311378	0.2136	0.258331
HSPE1	0.313503	0.466496	0.272356	0.493775	0.327409	0.362669	0.277049	0.371933	0.438329	0.152924	0.32209	0.279433	0.341721	-0.0142516	0.0672731	0.160957	0.20326	0.025778	-0.0621589	0.0965206	0.000913199	0.0185765	-0.211644	-0.0359522	-0.156279	0.100246	0.168088	0.126233	0.247539	0.265308	0.193175	0.188381	0.0879207	0.182762	0.143772	0.0255585	0.0513967	-0.14802	0.0952216	0.00377382	0.146903	0.227429	0.187018	0.0885824	0.0786686	0.146869	0.0608845	0.0358695	0.0773597
HTRA2	0.0391388	0.387564	0.309402	0.507053	0.437819	0.483282	0.271618	0.278626	0.287939	0.245428	0.270364	0.389705	0.423962	0.393282	0.471488	0.382052	0.354942	0.252475	0.237205	0.307006	0.28664	0.258039	0.197745	0.310484	0.412353	0.452445	0.372298	0.300592	0.320304	0.347633	0.319959	0.168875	0.474524	0.243507	0.363004	0.318561	0.351903	0.386039	0.3147	0.305352	0.233129	0.348202	0.420404	0.347832	0.33982	0.271646	0.559778	0.455591	0.280447
LONP1	0.179992	0.228772	0.196068	0.159091	0.122599	0.199296	0.21599	0.0859138	0.168223	0.352968	0.420758	0.201041	0.16815	-0.0240353	-0.0729617	0.0356679	0.0301027	0.0847806	0.0443487	-0.00238499	0.0619079	0.129611	0.0474281	0.147614	0.0988887	0.237501	0.232837	0.179171	0.139487	0.0373704	0.154957	0.069382	-0.025382	-0.0583937	-0.0210379	0.0359896	0.0174001	0.010843	0.086048	0.0943453	0.14879	0.105017	0.0559058	0.148005	0.273803	0.331056	0.233017	0.229923	0.0954006
SPG7	-0.0666043	0.0286391	0.12688	0.00882579	0.0470678	0.00155968	-0.104206	0.0425655	-0.175347	0.114394	0.00871135	-0.0437168	-0.0263838	0.0518336	0.0491304	-0.00939472	-0.0171212	0.204818	0.0663486	-0.0440169	-0.0241899	0.0743526	0.0305062	0.0243885	0.113044	0.127911	0.185756	0.0542345	0.0351351	-0.0587806	0.0686481	0.0417588	0.038285	0.235678	0.127822	0.184815	0.0901332	0.10431	0.00365632	0.00655971	0.0845196	-0.0662657	-0.0954338	0.178273	0.208137	0.0663007	0.0950566	0.219894	0.107192
TRAP1	-0.0254998	0.0903898	-0.068845	0.154892	0.262884	0.258878	0.186703	0.230984	0.24445	0.293543	0.146236	0.108297	0.24832	0.351051	0.307622	0.218231	0.173193	0.306823	0.223442	0.395034	0.267907	0.392452	0.352093	0.188455	0.270796	0.319063	0.310153	0.258713	0.306301	0.144125	0.223684	0.216264	0.183523	0.208613	0.33069	0.263598	0.173929	0.214873	0.137155	0.220049	0.108568	0.14138	0.0773686	0.36734	0.37348	0.143016	0.17352	0.332985	0.297775
YME1L1	0.111221	0.251964	0.0986824	0.215475	0.270771	0.357798	0.425722	0.245901	0.194037	0.305956	0.237976	0.369069	0.435518	0.674062	0.774618	0.452296	0.606108	0.42594	0.559889	0.579684	0.427701	0.443825	0.622577	0.482932	0.639562	0.575088	0.349629	0.453811	0.467661	0.390449	0.344976	0.379955	0.473167	0.277324	0.403828	0.400967	0.545495	0.54585	0.609604	0.542228	0.37738	0.409101	0.317609	0.174559	0.433839	0.281036	0.395946	0.307037	0.30697
[truncated: 1,093 more columns]

## Sheet: LUAD
name	ENSG00000137513	ENSG00000173726	ENSG00000166260	ENSG00000128609	ENSG00000135070	ENSG00000135002	ENSG00000117906	ENSG00000117054	ENSG00000131269	ENSG00000075303	ENSG00000083099	ENSG00000130348	ENSG00000072756	ENSG00000147471	ENSG00000136143	ENSG00000240857	ENSG00000127989	ENSG00000124532	ENSG00000148459	ENSG00000257218	ENSG00000171103	ENSG00000198015	ENSG00000066855	ENSG00000184047	ENSG00000160124	ENSG00000075336	ENSG00000132313	ENSG00000185414	ENSG00000136521	ENSG00000078668	ENSG00000048544	ENSG00000122873	ENSG00000140740	ENSG00000162851	ENSG00000143252	ENSG00000168958	ENSG00000109180	ENSG00000105819	ENSG00000138035	ENSG00000168827	ENSG00000118246	ENSG00000152683	ENSG00000146085	ENSG00000014824	ENSG00000110435	ENSG00000115364	ENSG00000108064	ENSG00000198060	ENSG00000156170
AFG3L2	0.237648	0.125624	0.0311611	-0.00842487	0.0702447	0.159492	0.198464	0.263509	0.260804	0.121162	0.0969953	0.179196	0.0954024	0.0747747	0.159412	0.247248	0.0934737	0.172855	0.192903	0.153568	0.244267	0.185685	0.207318	0.141157	0.0795876	0.334094	0.233384	0.223719	-0.0204614	0.155765	0.122774	0.0280702	0.0839863	0.219619	0.213946	0.107782	0.0082414	-0.0192033	0.323877	0.364627	0.298525	0.270269	0.301849	0.224358	0.385525	0.31944	0.222393	0.175278	0.0500624
CLPP	-0.0455095	0.0711525	0.0907703	-0.0312279	0.0988968	-0.0230592	-0.0621828	-0.232176	-0.0997818	-0.141906	-0.114872	-0.137866	-0.0643757	-0.0497424	-0.113025	-0.0370545	-0.106981	-0.0691249	0.173018	-0.0113204	-0.0564938	-0.06199	0.0216945	0.0333507	0.103599	0.143134	0.102914	0.0520087	0.144579	0.147113	0.0892945	0.190575	0.0173187	0.0730763	-0.0402183	-0.0303271	-0.0588508	0.108014	0.00916372	-0.273584	-0.156809	-0.231093	-0.220262	-0.230348	-0.152364	-0.0795009	-0.108687	-0.114928	0.0395613
CLPX	0.118985	0.345313	0.106478	0.0841212	0.201193	0.309814	0.353345	0.294117	0.22299	0.133182	0.141798	0.175608	0.223669	0.167159	0.363574	0.130497	0.10457	0.329466	0.122777	0.189444	0.220711	0.316879	0.231745	0.112047	0.0441558	0.0883459	0.153284	0.277101	-0.00211725	0.0559708	0.122702	0.0583038	0.245323	0.295044	0.301593	0.204054	0.238723	0.0933606	0.253598	0.251247	0.320684	0.329482	0.265724	0.330389	0.358047	0.327808	0.369415	0.337805	0.0455947
DNAJA3	0.221082	0.180253	0.103289	0.0903927	0.0646008	0.0379999	0.0229383	0.0949494	0.0824582	0.131523	0.0527199	0.0718235	0.0139897	-0.018814	0.0119719	0.0803393	0.147146	0.156132	0.0994585	0.216032	0.19526	0.0843217	0.131491	0.199533	0.222541	0.26937	0.135834	0.161077	0.158333	0.192813	0.190123	0.221505	0.478115	0.383356	0.243863	0.0884875	0.216049	0.330659	0.206085	0.153552	0.204008	0.0368425	0.175479	0.110337	0.182815	0.0974002	0.103055	0.00820582	0.119615
DNAJC19	0.168977	0.218046	0.280171	0.363386	0.277506	0.182817	0.339655	0.185763	0.134786	0.233029	0.255122	0.162578	0.226501	0.0618234	0.0850386	0.0606061	0.328348	0.293027	0.244492	0.29617	0.27094	0.337452	0.159473	0.326998	0.49768	0.204193	0.216705	0.307588	0.670608	0.275633	0.287519	0.285431	0.165897	0.205764	0.207554	0.336243	0.21043	0.311257	0.242862	0.362694	0.306741	0.147226	0.187141	0.0529917	0.208457	0.129644	0.297216	0.172266	0.309073
GRPEL2	0.149481	0.277032	0.253656	0.199702	0.257591	0.255427	0.246909	0.252046	0.3926	0.305173	0.260253	0.284622	0.430697	0.0579253	0.21133	0.0368681	0.300742	0.278433	0.418502	0.387314	0.33323	0.428549	0.251479	0.35706	0.378317	0.323926	0.385881	0.360039	0.294998	0.294273	0.290182	0.296112	0.298028	0.206052	0.221493	0.224913	0.178422	0.254405	0.383182	0.338591	0.426083	0.261724	0.133686	0.199957	0.301801	0.293004	0.409932	0.234034	0.195783
HSCB	0.139295	0.127957	0.0907386	0.163532	0.101319	0.091715	0.279511	0.0987181	-0.0679564	-0.0537859	0.129107	0.0363849	-0.0161435	0.0408818	0.0490902	0.177444	0.122972	0.144911	0.0938699	0.061645	0.0907499	0.14122	0.0684116	0.0465335	0.191368	0.235524	0.227036	0.279909	0.291043	0.231345	0.137858	0.283112	0.1982	0.252641	0.150457	0.233961	0.24527	0.193767	0.0811397	-0.201012	0.0304952	-0.0743547	0.00172259	-0.0787943	0.0944761	0.0323536	0.0865186	0.10548	0.180313
HSPA9	0.227629	0.249146	0.0567448	0.0604083	0.0209252	0.197939	0.0921735	0.219279	0.369155	0.0967387	0.0690294	0.166698	0.101842	0.0151863	0.103881	0.159573	0.0306124	0.135386	0.224574	0.221619	0.149162	0.251335	0.16505	0.169612	0.241948	0.213592	0.195503	0.297987	0.109004	0.214094	0.151421	0.215333	0.373638	0.306712	0.249436	0.134169	0.193941	0.217081	0.273482	0.319797	0.282453	0.118855	0.159975	0.159904	0.259276	0.280682	0.256209	0.204068	-0.0431303
HSPD1	0.372136	0.258123	0.121244	0.132124	0.114646	0.243479	0.258756	0.160406	0.283305	0.164779	0.0928685	0.170647	0.156075	0.0609351	0.152424	0.181469	0.228208	0.183164	0.541663	0.444001	0.360128	0.455659	0.455587	0.4229	0.536162	0.339493	0.384111	0.554772	0.267543	0.431559	0.37712	0.401281	0.254766	0.366065	0.251534	0.354085	0.185773	0.296874	0.564962	0.376395	0.525566	0.318788	0.10162	0.108281	0.449448	0.524345	0.432193	0.398216	0.111286
HSPE1	0.318741	0.252248	0.153366	0.291364	0.201147	0.312991	0.343529	0.121432	0.0745578	0.120564	0.168195	0.131146	0.103298	0.031459	0.110555	0.195993	0.243934	0.199535	0.518375	0.346493	0.264337	0.439874	0.412182	0.378068	0.615006	0.32744	0.393298	0.521031	0.398829	0.509258	0.363756	0.442437	0.257887	0.384381	0.285331	0.487901	0.307044	0.349391	0.477589	0.137897	0.431517	0.120764	-0.00357015	-0.0241454	0.351036	0.334672	0.251982	0.329291	0.265311
HTRA2	0.255676	-0.0150603	0.218889	0.037123	0.0151155	-0.117799	0.0706056	0.0471691	0.113961	0.0966882	0.0628278	0.0981145	0.0114501	-0.013702	-0.10522	0.219691	0.181397	0.0652249	0.21396	0.253678	0.382313	0.0926846	0.188091	0.284781	0.270255	0.203054	0.276959	0.249697	0.248754	0.212229	0.238527	0.172895	0.0259507	0.14617	0.0427683	0.0356536	0.065983	0.257107	0.338366	0.0125098	0.0982611	0.0991175	0.0529651	-0.0767964	0.0193688	0.213421	0.14918	0.068869	0.163823
LONP1	-0.0241338	-0.0327397	-0.0944735	-0.173804	-0.178726	-0.178896	-0.178472	-0.2356	-0.0625364	-0.236533	-0.268119	-0.153696	-0.152804	-0.11021	-0.29981	0.0926904	-0.10337	-0.0876457	0.170877	0.0112077	-0.013678	-0.0291165	-0.0113457	0.0199948	0.162485	0.151084	-0.0424427	0.0734747	-0.13431	0.0270224	-0.0178443	0.00755858	-0.129582	0.031369	-0.0821633	0.0145023	-0.0794831	0.0217303	0.156101	-0.0610614	-0.131712	-0.113121	-0.0915576	-0.104366	-0.0423436	0.0717848	-0.185317	-0.125637	0.0286932
SPG7	-0.110934	-0.209431	-0.165112	-0.118197	-0.267544	-0.181394	-0.17341	-0.12835	-0.168053	-0.214812	-0.231476	-0.135744	-0.115785	-0.141093	-0.248467	0.0622666	-0.0647798	-0.0667501	-0.0728097	-0.120606	-0.0884188	-0.113941	-0.197165	-0.146095	0.000899491	-0.0133184	-0.196643	-0.198297	-0.300428	-0.073538	-0.268518	-0.263048	-0.094601	-0.10779	-0.104899	0.108755	-0.0567062	0.00385188	-0.029541	-0.145439	-0.146773	-0.255473	-0.0208417	-0.110841	-0.10542	-0.177577	-0.346176	-0.164824	0.0949945
TRAP1	0.158985	0.251305	0.0172392	-0.078086	-0.0243896	-0.0516921	-0.0283155	0.0238547	0.101158	0.00350437	-0.155488	-0.0191359	0.00339913	-0.110643	-0.0239476	0.0786515	0.0457878	0.147661	0.180745	0.136802	0.176857	0.0699637	0.175728	0.13887	0.211939	0.181983	0.068794	0.186971	0.0212815	0.13887	0.178807	0.149382	0.36047	0.396099	0.253458	0.0394076	0.11681	0.244296	0.244131	0.119576	0.162809	0.0550575	0.145541	0.0369483	0.161592	0.159913	0.121358	0.0560815	0.0649281
YME1L1	0.194763	0.288806	0.124579	0.100731	0.287803	0.2882	0.26206	0.190856	0.224709	0.314985	0.150205	0.273273	0.23784	0.153667	0.342565	0.0952741	0.242293	0.26397	0.50346	0.291058	0.386714	0.359729	0.494167	0.34783	0.257716	0.161272	0.283126	0.390989	0.200497	0.163459	0.345432	0.23084	0.0972252	0.282505	0.305717	0.263781	0.0908312	0.05817	0.450649	0.480615	0.443463	0.564191	0.227842	0.333151	0.435874	0.499814	0.477929	0.443764	0.0780787
[truncated: 1,093 more columns]

## Sheet: LUSC
name	ENSG00000103018	ENSG00000138029	ENSG00000014919	ENSG00000150768	ENSG00000091140	ENSG00000115364	ENSG00000113643	ENSG00000112996	ENSG00000132463	ENSG00000154174	ENSG00000148672	ENSG00000108064	ENSG00000198060	ENSG00000178074	ENSG00000118246	ENSG00000152683	ENSG00000257218	ENSG00000136897	ENSG00000175110	ENSG00000198015	ENSG00000072756	ENSG00000177150	ENSG00000174173	ENSG00000101166	ENSG00000023228	ENSG00000115159	ENSG00000168827	ENSG00000198836	ENSG00000067704	ENSG00000138095	ENSG00000123213	ENSG00000117593	ENSG00000132305	ENSG00000138363	ENSG00000065427	ENSG00000119912	ENSG00000004864	ENSG00000104381	ENSG00000155189	ENSG00000166411	ENSG00000171109	ENSG00000156502	ENSG00000138035	ENSG00000107951	ENSG00000113407	ENSG00000087470	ENSG00000080819	ENSG00000160194	ENSG00000125871
AFG3L2	0.023761	0.0677604	0.0705768	0.13687	0.427538	0.348206	0.0563367	0.0479223	0.170712	0.16442	0.103603	0.111882	0.0220185	0.309431	0.149961	0.256312	0.164131	0.306539	0.0756358	0.105352	0.0796472	0.573525	0.12478	0.0645674	0.181854	0.366119	0.344203	0.508555	0.423267	0.433585	0.333103	0.360299	0.404687	0.0851535	0.0262873	0.275034	0.336742	0.273925	0.166166	0.324501	0.339283	0.286067	0.300208	0.197469	0.124668	0.318794	0.18915	0.115032	0.319826
CLPP	-0.0106966	-0.0375294	0.0234679	0.0325109	0.126056	0.225348	0.00686916	0.186138	0.165678	0.0623499	0.102133	0.0395588	0.0115969	0.0307899	0.0421696	0.0342301	0.253206	0.285451	0.184723	0.27637	0.130124	0.225062	0.187201	0.17334	-0.00271449	0.0441603	0.125993	0.157253	0.153828	0.21123	0.12484	0.20659	0.214886	0.0215138	0.135512	-0.00249423	0.0490722	0.120067	0.175348	0.193388	0.137222	0.157895	0.241328	0.119386	0.14596	0.137476	0.0766445	0.250468	0.105533
CLPX	-0.0150232	0.0676144	0.174703	0.210241	0.247146	0.239065	0.0888971	0.0684181	0.165811	0.171481	0.0672758	0.231172	0.125295	0.209536	0.208167	0.232392	0.230356	0.159618	-0.0373103	0.214548	0.0926918	0.0720516	0.158677	0.188748	0.221903	0.162439	0.126979	0.197086	0.315097	0.378234	0.189854	0.279996	0.282823	0.15285	0.108015	0.327521	0.199886	0.0845458	0.0772385	0.42483	0.187497	0.30001	0.275934	0.205165	0.0709832	0.19979	0.0441966	0.15045	0.202124
DNAJA3	0.29952	0.126213	0.273293	0.24524	0.265364	0.239008	0.07065	0.0997654	0.138798	0.190021	0.166506	0.232206	0.16101	0.252312	0.263545	0.194673	0.201754	0.338997	0.254063	0.220883	0.139207	0.283324	0.21778	0.273621	0.199457	0.352675	0.268605	0.26807	0.245582	0.313003	0.302051	0.245469	0.22451	0.106905	0.221432	0.120204	0.215984	0.100745	0.249885	0.302304	0.227883	0.312704	0.266241	0.215817	0.0679958	0.0961534	0.169853	0.227915	0.156224
DNAJC19	0.164127	0.113026	0.0859546	0.096887	0.309356	0.408413	0.0151874	0.158949	0.183484	0.235451	0.169283	0.105969	0.12282	0.307517	0.164447	0.318674	0.301962	0.442457	0.429478	0.353569	0.24146	0.241313	0.39416	0.340526	0.0821172	0.291288	0.451371	0.543422	0.299184	0.334629	0.250223	0.312813	0.264689	-0.0207635	0.0835967	0.119929	0.253225	0.203866	0.0843637	0.231712	0.743874	0.237957	0.450865	0.184595	0.155393	0.303572	0.302822	0.168067	0.339215
GRPEL2	0.218823	0.178488	0.249652	0.276647	0.217274	0.318013	0.407568	0.175154	0.189597	0.357105	0.222741	0.27435	0.240317	0.359505	0.303475	0.308107	0.294106	0.367474	0.405075	0.324232	0.287031	0.358811	0.445873	0.537548	0.216008	0.231679	0.279801	0.266685	0.224309	0.377943	0.290508	0.353294	0.258877	0.0780271	0.187537	0.127774	0.139841	0.0923435	0.21914	0.395665	0.398203	0.272788	0.346312	0.166173	0.155086	0.210763	0.226914	0.209671	0.124557
HSCB	0.100253	0.0237952	0.104839	0.0253032	0.0842954	0.192925	-0.0760737	0.204064	0.101857	0.0118915	0.192559	0.115574	0.170118	0.13343	0.12928	0.131096	0.218555	0.221533	0.199127	0.318266	0.0686017	0.152957	0.212428	0.13746	0.015721	0.115473	0.0462107	0.0292758	0.00679621	0.0441798	0.0203034	0.0366493	0.011801	0.0217116	0.112025	0.0801835	0.0582107	0.106796	0.0896137	0.0712842	0.198175	0.0744869	0.217922	0.0647787	0.133778	-0.00195544	0.0345931	0.0112965	0.134802
HSPA9	0.164685	0.197558	0.164042	0.216791	0.390496	0.326816	0.393871	0.113392	0.213092	0.284643	0.0774898	0.139266	0.011608	0.337003	0.193129	0.226934	0.112413	0.229927	0.161116	0.158661	0.176029	0.22574	0.188641	0.214735	0.261839	0.296268	0.315497	0.435087	0.448792	0.473851	0.489081	0.371455	0.439055	0.196679	0.231119	0.179973	0.277842	0.158601	0.15509	0.339561	0.292238	0.331838	0.320807	0.217432	0.200898	0.376476	0.152839	0.250416	0.214701
HSPD1	0.219037	0.127796	0.246709	0.275314	0.416692	0.520603	0.230337	0.23478	0.312611	0.256124	0.145711	0.321643	0.0672151	0.525891	0.388721	0.314785	0.271735	0.313679	0.197278	0.359096	0.196269	0.261196	0.2681	0.353005	0.378863	0.360198	0.334394	0.349609	0.452374	0.584332	0.479076	0.462727	0.454116	0.363667	0.317393	0.173633	0.366836	0.195852	0.204871	0.283844	0.272015	0.344291	0.501594	0.348844	0.302031	0.341379	0.127635	0.170435	0.208028
HSPE1	0.258481	0.137252	0.167554	0.161492	0.320515	0.404442	0.133153	0.223337	0.233322	0.179089	0.155814	0.243266	0.116051	0.422196	0.411525	0.249855	0.246424	0.440046	0.327028	0.400641	0.241137	0.258343	0.338831	0.444516	0.293326	0.315234	0.291279	0.19447	0.306621	0.380855	0.302138	0.300266	0.238798	0.283307	0.244815	0.0126624	0.253079	0.0815935	0.144603	0.243683	0.270401	0.257779	0.449577	0.306196	0.190257	0.265039	0.139467	0.185012	0.132751
HTRA2	-0.0386699	0.12083	0.194148	0.150816	0.111153	0.444103	-0.014354	0.0628369	0.102072	0.0849812	0.0694546	0.195648	0.108289	0.159022	0.179522	0.236057	0.346433	0.166654	0.170357	0.152709	0.196678	0.159447	0.186339	0.206257	0.0439655	0.0307387	0.112267	0.0353782	0.0701018	0.298231	0.191346	0.301681	0.375426	0.145332	0.0656683	-0.0512412	0.158064	0.21145	0.083344	0.0469455	0.162355	0.1848	0.419435	0.103775	0.0486453	0.00266289	0.0974138	0.097437	0.220624
LONP1	-0.0837386	-0.169146	-0.0519683	-0.0292256	0.184555	0.230642	-0.0552276	0.0202705	0.112644	0.0441101	-0.217139	-0.0717219	-0.141137	0.0737378	-0.0348908	0.0370895	0.0966112	0.0373585	-0.0534158	0.105085	-0.0614604	0.126825	-0.0258306	-0.0643634	0.02709	0.110953	0.137749	0.268156	0.252336	0.274569	0.226292	0.244162	0.309627	0.0420199	0.0672956	-0.0286164	0.127291	0.292635	0.120304	0.0734904	0.146839	0.145008	0.196403	0.118866	0.172051	0.205163	0.0822585	0.163753	0.306946
SPG7	0.138851	-0.0325481	0.0146584	-0.109616	-0.096784	-0.0981811	-0.112705	-0.164468	-0.032048	-0.111671	-0.225168	-0.127615	-0.0997572	-0.143993	-0.0957222	-0.198848	-0.176142	-0.172939	-0.101486	-0.113419	-0.105374	-0.309418	-0.193384	-0.146881	-0.0831278	-0.0983259	-0.0453144	-0.0696543	-0.0759243	-0.156191	-0.102156	-0.0608603	-0.0985888	0.0101571	0.201215	-0.0803647	-0.0276217	0.0607155	-0.167013	-0.201388	-0.0459736	0.000957065	-0.0751432	0.0581279	-0.148735	0.0274528	0.00233544	0.0242154	0.198324
TRAP1	0.178511	0.10918	0.289004	0.251283	0.312242	0.336091	0.13403	0.176683	0.201731	0.23015	0.215405	0.29463	0.162787	0.223666	0.220278	0.17463	0.232198	0.199734	0.187784	0.230963	0.123784	0.234175	0.210521	0.249668	0.166954	0.330911	0.245679	0.284017	0.381173	0.492184	0.409623	0.32528	0.37864	0.236335	0.335245	0.213748	0.288969	0.121683	0.191072	0.260465	0.151163	0.396447	0.365949	0.324926	0.100228	0.178752	0.137082	0.203628	0.164657
YME1L1	0.0399343	0.102708	0.192281	0.170061	0.0693044	0.123739	0.0495653	0.0386366	0.189418	0.112098	0.127141	0.270165	0.261568	0.214048	0.126701	0.159813	0.00917448	-0.0761018	-0.0112465	0.150278	0.0854012	-0.0120864	0.0371802	0.122526	0.211953	0.0984186	0.120376	0.0691813	0.0810247	0.206353	0.135454	0.123649	0.0617388	0.126555	-0.0220761	0.229776	0.123728	0.0992994	0.121407	-0.00677895	0.0661437	0.20656	0.0793255	0.713224	0.0948879	0.0878837	-0.0036421	-0.0428212	-0.0593261
[truncated: 1,093 more columns]

[truncated: 4 more sheets: PRAD, STAD, THCA, UCEC]
