# Supplementary material for: Pan-Cancer Analysis of Mitochondria Chaperone-Client Co-Expression Reveals Chaperone Functional Partitioning
Source: Cancers (Basel). 2020 Mar 30;12(4):825. doi: 10.3390/cancers12040825 (PMC7226338; doi:10.3390/cancers12040825)
Supplement: Supplementary file 1 [file cancers-12-00825-s001.zip › cancers-735738-supplementary/Galai_et_al_mito-chap - Revised Supplementary Files/Supplementary Tables/Table 4 - Pan cancer.xlsx]

## Sheet: Pan_CANCER_analysis
Table 4- pan cacer filtered r-values for analysis
name	ENSG00000136897	ENSG00000181061	ENSG00000189227	ENSG00000278845	ENSG00000185414	ENSG00000167699	ENSG00000196290	ENSG00000170632	ENSG00000128694	ENSG00000181610	ENSG00000134056	ENSG00000198015	ENSG00000132423	ENSG00000126858	ENSG00000165678	ENSG00000138399	ENSG00000109854	ENSG00000110435	ENSG00000135070	ENSG00000173726	ENSG00000198130	ENSG00000122085	ENSG00000176623	ENSG00000132300	ENSG00000167186	ENSG00000105793	ENSG00000174606	ENSG00000120333	ENSG00000164898	ENSG00000166896	ENSG00000215845	ENSG00000137133	ENSG00000144827	ENSG00000163319	ENSG00000178694	ENSG00000114120	ENSG00000145337	ENSG00000112304	ENSG00000175110	ENSG00000144659	ENSG00000083099	ENSG00000124532	ENSG00000232838	ENSG00000176894	ENSG00000128609	ENSG00000176171	ENSG00000222011	ENSG00000075239	ENSG00000137513
SPG7(Cancer)	0	0	0	0	0	0	0	0	0	0	0	0	0	0	0	0	0	0	0	-0.209431	0	0.265035	0	0	0	0	0	0	0.245667	0	0	0	0	0	0	0	0	0	0	0	0	0	0	0	0	0	0	0	0
CLPX(Cancer)	0.280519	0	0	0.264058	0.378424	0.336022	0.261046	0	0	0	0	0.422538	0	0.370673	0.323059	0.222847	0	0.458213	0.25212	0.286253	0.141554	0	0.24642	0.395369	0	0.377919	0.293005	0	0	0	0	0	0	0	0.419716	0.329987	0	0	0	0	0.351407	0.329466	0	0	0	0	0	0.175307	0.445657
YME1L1(Cancer)	0	0	0	0.242609	0.390989	0	0.330091	0.209177	0	0	0	0.383459	0	0.517375	0.300455	0.227389	0	0.4659	0.351173	0.313981	0	0	0.275165	0.317103	0	0.35191	0.274576	0	-0.273106	0	-0.229832	-0.262417	0	0	0.527293	0.244747	0	0	0.196092	0	0.394487	0.33035	0	0	0	0	0	0	0.385419
LONP1(Cancer)	0	0	0.237324	0	0	0	0	0	0	0	0	0	0	0	0	0	0	0	0	0	0	0	0	0	0	0	-0.235432	0	0	0	0	0	0	0	-0.219114	0	0	0	0	0	0	0	0.240035	0	0	0	0	0	0
HSPA9(Cancer)	0.279425	0	0	0.307416	0.399101	0.250157	0.307779	0.209642	0	0	0.291845	0.385046	0	0.284267	0.472739	0.330389	0.264621	0.436913	0	0.26412	0.159869	0	0	0.227539	0.266494	0.358332	0	0	0	0	0	0	0	0	0.238269	0	0	0	0.331012	0	0	0.32499	0	0	0.258539	0	0	0.284853	0.300743
AFG3L2(Cancer)	0	0	0	0.251608	0.327455	0.305127	0.282663	0	0	0	0	0.334842	0	0.36016	0.303341	0.347498	0	0.385525	0.25152	0.293582	0	0	0	0.345176	0.259208	0.153138	0	0	0	0	0	0	0	0	0.278118	0	0	0	0.230226	0	0	0.312318	0	0	0	0	0	0.153139	0.279824
CLPP(Cancer)	0	0	0.414916	0	0	0	0	0	0	0.259231	0.245585	0	0.196898	0	0	0	0	0	0	0	0	0	0	0	0	-0.231049	-0.326858	0	0.411824	0	0.270004	0.37375	0	0.196293	-0.312621	-0.317263	0	0	0	0	0	0	0.208997	0.264892	0	0	0	0	0
HSCB(Cancer)	0	0	0.336477	0	0	0	0	0	0	0.237595	0.251002	0	0.210814	0	0	0	0	0	0	0	0	0	0	0	0	0	0	0	0.416909	0.2803	0.287909	0.337385	0	0.246449	0	0	0.361336	0.261861	0	0	0	0	0	0	0.170483	0	0	0	0
HTRA2(Cancer)	0	0	0.226004	0.365445	0	0.250812	0.30359	0	0.262383	0.379629	0	0	0	0	0	0	0	0	0	0	0	0.165893	0	0.208063	0	0	0	0	0.322046	0.233555	0	0.213559	0	0.233797	0	0	0	0	0	0	0	0	0	0.275004	0	0	0	0	0.255676
HSPE1(Cancer)	0.268014	0.206486	0.301094	0	0.286134	0	0.328403	0.258391	0	0.449742	0.413059	0.220034	0.45765	0	0	0.27736	0.30515	0	0	0	0	0	0	0	0	0	0	0	0.370797	0.310293	0	0.299019	0.223983	0.38251	0	0	0.318664	0.299208	0.32446	0	0	0	0.396916	0.243825	0.319805	0	0	0	0
DNAJC19(Cancer)	0.382188	0.227632	0.298822	0.223082	0.217365	0	0.334098	0.292998	0.390955	0.246203	0.380941	0.337452	0.40322	0.174879	0	0.243587	0	0	0.285012	0.218046	0.197396	0	0	0	0.211159	0.238847	0	0.331197	0.278258	0.296651	0.288022	0.311822	0.423068	0.351296	0	0.311433	0.371115	0.331084	0.592396	0.294996	0	0.325583	0.347946	0.226182	0.437678	0	0.261187	0	0
GRPEL2(Cancer)	0.310738	0	0	0.185743	0.349344	0	0.273167	0	0.312747	0	0	0.428549	0	0.369266	0.27062	0.364013	0	0.31418	0.257591	0.333672	0	0	0	0.330712	0	0.307978	0.373948	0	0	0	0	0	0.162013	0.156267	0.316034	0.319011	0	0	0.338798	0	0.264185	0.337911	0	0	0	0	0	0	0
HSPD1(Cancer)	0.313679	0	0	0.467133	0.538818	0.214807	0.505108	0.346865	0.319223	0.41413	0	0.428379	0.308226	0.255415	0.379454	0.413664	0.258629	0.428964	0	0.34671	0	0	0.213553	0.396765	0	0.361604	0	0	0	0	0	0	0	0	0	0	0	0	0.30153	0	0.223896	0.347936	0.286124	0	0	0	0	0.303729	0.372136
TRAP1(Cancer)	0	0	0	0.40872	0.30824	0.31827	0.32154	0	0	0.282292	0	0	0	0	0.307221	0	0	0.285435	0	0.251305	0	0	0	0.260702	0.244382	0.247599	0	0	0	0	0	0	0	0	0	0	0	0	0	0	0	0	0	0	0	0	0	0.212008	0.305662
DNAJA3(Cancer)	0	0	0	0.33964	0.268337	0.245331	0.382373	0.209481	0.151045	0.323632	0	0.220883	0	0.232225	0.356326	0	0.210568	0.375353	0	0	0	0	0	0.332277	0.389244	0.267092	0	0	0	0	0	0	0	0	0	0	0	0	0.254063	0	0	0.25967	0	0.244396	0	0	0	0	0.320452
[truncated: 1,093 more columns]
