# Supplementary material for: Pan-Cancer Analysis of Mitochondria Chaperone-Client Co-Expression Reveals Chaperone Functional Partitioning
Source: Cancers (Basel). 2020 Mar 30;12(4):825. doi: 10.3390/cancers12040825 (PMC7226338; doi:10.3390/cancers12040825)
Supplement: Supplementary file 1 [file cancers-12-00825-s001.zip › cancers-735738-supplementary/Galai_et_al_mito-chap - Revised Supplementary Files/Supplementary Tables/Table 5 - Clustering and IPA data.xlsx]

## Sheet: modules
Table 5 - list of mito chaps and mito-proteins and their modules. related to figures 2 and 3
ENSID	Symbol	protein_type	module
ENSG00000141385	AFG3L2	Chaperon	1
ENSG00000166855	CLPX	Chaperon	1
ENSG00000103423	DNAJA3	Chaperon	1
ENSG00000164284	GRPEL2	Chaperon	1
ENSG00000113013	HSPA9	Chaperon	1
ENSG00000144381	HSPD1	Chaperon	1
ENSG00000126602	TRAP1	Chaperon	1
ENSG00000136758	YME1L1	Chaperon	1
ENSG00000186205	MARC1	Protein	1
ENSG00000198060	MARCH5	Protein	1
ENSG00000109576	AADAT	Protein	1
ENSG00000124608	AARS2	Protein	1
ENSG00000008311	AASS	Protein	1
ENSG00000135776	ABCB10	Protein	1
ENSG00000131269	ABCB7	Protein	1
ENSG00000117528	ABCD3	Protein	1
ENSG00000033050	ABCF2	Protein	1
ENSG00000278540	ACACA	Protein	1
ENSG00000240303	ACAD11	Protein	1
ENSG00000177646	ACAD9	Protein	1
ENSG00000117054	ACADM	Protein	1
ENSG00000196177	ACADSB	Protein	1
ENSG00000075239	ACAT1	Protein	1
ENSG00000131473	ACLY	Protein	1
ENSG00000122729	ACO1	Protein	1
ENSG00000100412	ACO2	Protein	1
ENSG00000161533	ACOX1	Protein	1
ENSG00000151726	ACSL1	Protein	1
ENSG00000068366	ACSL4	Protein	1
ENSG00000135537	AFG1L	Protein	1
ENSG00000006530	AGK	Protein	1
ENSG00000116771	AGMAT	Protein	1
ENSG00000155189	AGPAT5	Protein	1
ENSG00000168710	AHCYL1	Protein	1
ENSG00000156709	AIFM1	Protein	1
ENSG00000004455	AK2	Protein	1
ENSG00000147853	AK3	Protein	1
ENSG00000162433	AK4	Protein	1
ENSG00000121057	AKAP1	Protein	1
ENSG00000108599	AKAP10	Protein	1
ENSG00000023330	ALAS1	Protein	1
ENSG00000059573	ALDH18A1	Protein	1
ENSG00000136010	ALDH1L2	Protein	1
ENSG00000072210	ALDH3A2	Protein	1
ENSG00000112294	ALDH5A1	Protein	1
ENSG00000119711	ALDH6A1	Protein	1
ENSG00000164904	ALDH7A1	Protein	1
ENSG00000143149	ALDH9A1	Protein	1
ENSG00000100601	ALKBH1	Protein	1
ENSG00000174606	ANGEL2	Protein	1
ENSG00000155008	APOOL	Protein	1
ENSG00000170632	ARMC10	Protein	1
ENSG00000188611	ASAH2	Protein	1
ENSG00000138138	ATAD1	Protein	1
ENSG00000138363	ATIC	Protein	1
ENSG00000145246	ATP10D	Protein	1
ENSG00000152234	ATP5A1	Protein	1
ENSG00000110955	ATP5B	Protein	1
ENSG00000116459	ATP5F1	Protein	1
ENSG00000125375	ATP5S	Protein	1
ENSG00000123472	ATPAF1	Protein	1
ENSG00000204842	ATXN2	Protein	1
ENSG00000148090	AUH	Protein	1
ENSG00000248098	BCKDHA	Protein	1
ENSG00000083123	BCKDHB	Protein	1
ENSG00000099968	BCL2L13	Protein	1
ENSG00000129473	BCL2L2	Protein	1
ENSG00000161267	BDH1	Protein	1
ENSG00000104765	BNIP3L	Protein	1
ENSG00000137274	BPHL	Protein	1
ENSG00000108561	C1QBP	Protein	1
ENSG00000101084	C20ORF24	Protein	1
ENSG00000178074	C2ORF69	Protein	1
ENSG00000174928	C3ORF33	Protein	1
ENSG00000169239	CA5B	Protein	1
ENSG00000064012	CASP8	Protein	1
ENSG00000121691	CAT	Protein	1
ENSG00000145439	CBR4	Protein	1
ENSG00000164051	CCDC51	Protein	1
ENSG00000158402	CDC25C	Protein	1
ENSG00000106554	CHCHD3	Protein	1
ENSG00000163528	CHCHD4	Protein	1
ENSG00000016391	CHDH	Protein	1
ENSG00000111666	CHPT1	Protein	1
ENSG00000145354	CISD2	Protein	1
ENSG00000169504	CLIC4	Protein	1
ENSG00000162129	CLPB	Protein	1
ENSG00000134326	CMPK2	Protein	1
ENSG00000162377	COA7	Protein	1
ENSG00000115520	COQ10B	Protein	1
ENSG00000173085	COQ2	Protein	1
ENSG00000110871	COQ5	Protein	1
ENSG00000167186	COQ7	Protein	1
ENSG00000006695	COX10	Protein	1
ENSG00000166260	COX11	Protein	1
ENSG00000014919	COX15	Protein	1
ENSG00000163626	COX18	Protein	1
ENSG00000080819	CPOX	Protein	1
ENSG00000110090	CPT1A	Protein	1
ENSG00000157184	CPT2	Protein	1
ENSG00000008405	CRY1	Protein	1
ENSG00000116791	CRYZ	Protein	1
ENSG00000062485	CS	Protein	1
ENSG00000103018	CYB5B	Protein	1
ENSG00000172115	CYCS	Protein	1
ENSG00000132676	DAP3	Protein	1
ENSG00000117593	DARS2	Protein	1
ENSG00000137992	DBT	Protein	1
ENSG00000153904	DDAH1	Protein	1
ENSG00000116133	DHCR24	Protein	1
ENSG00000181192	DHTKD1	Protein	1
ENSG00000184047	DIABLO	Protein	1
ENSG00000150768	DLAT	Protein	1
ENSG00000091140	DLD	Protein	1
ENSG00000119689	DLST	Protein	1
ENSG00000138346	DNA2	Protein	1
ENSG00000007923	DNAJC11	Protein	1
ENSG00000087470	DNM1L	Protein	1
ENSG00000103356	EARS2	Protein	1
ENSG00000093144	ECHDC1	Protein	1
ENSG00000113790	EHHADH	Protein	1
ENSG00000104412	EMC2	Protein	1
ENSG00000140374	ETFA	Protein	1
ENSG00000171503	ETFDH	Protein	1
ENSG00000180185	FAHD1	Protein	1
ENSG00000177150	FAM210A	Protein	1
ENSG00000169710	FASN	Protein	1
ENSG00000138399	FASTKD1	Protein	1
ENSG00000118246	FASTKD2	Protein	1
ENSG00000124279	FASTKD3	Protein	1
ENSG00000215251	FASTKD5	Protein	1
ENSG00000112234	FBXL4	Protein	1
ENSG00000160752	FDPS	Protein	1
ENSG00000066926	FECH	Protein	1
ENSG00000091483	FH	Protein	1
ENSG00000165060	FXN	Protein	1
ENSG00000106105	GARS	Protein	1
ENSG00000059691	GATB	Protein	1
ENSG00000257218	GATC	Protein	1
ENSG00000140905	GCSH	Protein	1
ENSG00000104381	GDAP1	Protein	1
ENSG00000168827	GFM1	Protein	1
ENSG00000164347	GFM2	Protein	1
ENSG00000165678	GHITM	Protein	1
ENSG00000198814	GK	Protein	1
ENSG00000167699	GLOD4	Protein	1
ENSG00000115419	GLS	Protein	1
ENSG00000135423	GLS2	Protein	1
ENSG00000148672	GLUD1	Protein	1
ENSG00000113384	GOLPH3	Protein	1
ENSG00000125166	GOT2	Protein	1
ENSG00000119927	GPAM	Protein	1
ENSG00000115159	GPD2	Protein	1
ENSG00000105220	GPI	Protein	1
ENSG00000166123	GPT2	Protein	1
ENSG00000109519	GRPEL1	Protein	1
ENSG00000132463	GRSF1	Protein	1
ENSG00000104687	GSR	Protein	1
ENSG00000105793	GTPBP10	Protein	1
ENSG00000151806	GUF1	Protein	1
ENSG00000138796	HADH	Protein	1
ENSG00000084754	HADHA	Protein	1
ENSG00000138029	HADHB	Protein	1
ENSG00000112855	HARS2	Protein	1
ENSG00000004961	HCCS	Protein	1
ENSG00000106049	HIBADH	Protein	1
ENSG00000198130	HIBCH	Protein	1
ENSG00000111911	HINT3	Protein	1
ENSG00000156515	HK1	Protein	1
ENSG00000133835	HSD17B4	Protein	1
ENSG00000119471	HSDL2	Protein	1
ENSG00000109854	HTATIP2	Protein	1
ENSG00000067704	IARS2	Protein	1
ENSG00000181873	IBA57	Protein	1
ENSG00000119912	IDE	Protein	1
ENSG00000138413	IDH1	Protein	1
ENSG00000166411	IDH3A	Protein	1
ENSG00000067064	IDI1	Protein	1
ENSG00000132305	IMMT	Protein	1
ENSG00000135070	ISCA1	Protein	1
ENSG00000128928	IVD	Protein	1
ENSG00000065427	KARS	Protein	1
ENSG00000007202	KIAA0100	Protein	1
ENSG00000081791	KIAA0141	Protein	1
ENSG00000100890	KIAA0391	Protein	1
ENSG00000054523	KIF1B	Protein	1
ENSG00000137944	KYAT3	Protein	1
ENSG00000087299	L2HGDH	Protein	1
ENSG00000103642	LACTB	Protein	1
ENSG00000147592	LACTB2	Protein	1
ENSG00000135862	LAMC1	Protein	1
ENSG00000002549	LAP3	Protein	1
ENSG00000011376	LARS2	Protein	1
ENSG00000111716	LDHB	Protein	1
ENSG00000168924	LETM1	Protein	1
ENSG00000102910	LONP2	Protein	1
ENSG00000138095	LRPPRC	Protein	1
ENSG00000120992	LYPLA1	Protein	1
ENSG00000083099	LYRM2	Protein	1
ENSG00000186687	LYRM7	Protein	1
ENSG00000162972	MAIP1	Protein	1
ENSG00000247626	MARS2	Protein	1
ENSG00000078070	MCCC1	Protein	1
ENSG00000131844	MCCC2	Protein	1
ENSG00000156026	MCU	Protein	1
ENSG00000050393	MCUR1	Protein	1
ENSG00000014641	MDH1	Protein	1
ENSG00000146701	MDH2	Protein	1
ENSG00000082212	ME2	Protein	1
ENSG00000169519	METTL15	Protein	1
ENSG00000123600	METTL8	Protein	1
ENSG00000171109	MFN1	Protein	1
ENSG00000116688	MFN2	Protein	1
ENSG00000125871	MGME1	Protein	1
ENSG00000107745	MICU1	Protein	1
ENSG00000165487	MICU2	Protein	1
ENSG00000100335	MIEF1	Protein	1
ENSG00000027001	MIPEP	Protein	1
ENSG00000076242	MLH1	Protein	1
ENSG00000132763	MMACHC	Protein	1
ENSG00000168288	MMADHC	Protein	1
ENSG00000122687	MRM2	Protein	1
ENSG00000159111	MRPL10	Protein	1
ENSG00000137547	MRPL15	Protein	1
ENSG00000115364	MRPL19	Protein	1
ENSG00000114686	MRPL3	Protein	1
ENSG00000185414	MRPL30	Protein	1
ENSG00000132313	MRPL35	Protein	1
ENSG00000154719	MRPL39	Protein	1
ENSG00000198015	MRPL42	Protein	1
ENSG00000135900	MRPL44	Protein	1
ENSG00000278845	MRPL45	Protein	1
ENSG00000149792	MRPL49	Protein	1
ENSG00000136897	MRPL50	Protein	1
ENSG00000048544	MRPS10	Protein	1
ENSG00000182180	MRPS16	Protein	1
ENSG00000175110	MRPS22	Protein	1
ENSG00000113048	MRPS27	Protein	1
ENSG00000112996	MRPS30	Protein	1
ENSG00000061794	MRPS35	Protein	1
ENSG00000148187	MRRF	Protein	1
ENSG00000124532	MRS2	Protein	1
ENSG00000109919	MTCH2	Protein	1
ENSG00000127989	MTERF1	Protein	1
ENSG00000156469	MTERF3	Protein	1
ENSG00000103707	MTFMT	Protein	1
ENSG00000066855	MTFR1	Protein	1
ENSG00000100714	MTHFD1	Protein	1
ENSG00000120254	MTHFD1L	Protein	1
ENSG00000065911	MTHFD2	Protein	1
ENSG00000085760	MTIF2	Protein	1
ENSG00000135297	MTO1	Protein	1
ENSG00000107951	MTPAP	Protein	1
ENSG00000112031	MTRF1L	Protein	1
ENSG00000128654	MTX2	Protein	1
ENSG00000146085	MUT	Protein	1
ENSG00000152620	NADK2	Protein	1
ENSG00000137513	NARS2	Protein	1
ENSG00000188554	NBR1	Protein	1
ENSG00000144959	NCEH1	Protein	1
ENSG00000266412	NCOA4	Protein	1
ENSG00000123545	NDUFAF4	Protein	1
ENSG00000023228	NDUFS1	Protein	1
ENSG00000158864	NDUFS2	Protein	1
ENSG00000244005	NFS1	Protein	1
ENSG00000182768	NGRN	Protein	1
ENSG00000196290	NIF3L1	Protein	1
ENSG00000184117	NIPSNAP1	Protein	1
ENSG00000146729	NIPSNAP2	Protein	1
ENSG00000136783	NIPSNAP3A	Protein	1
ENSG00000123213	NLN	Protein	1
ENSG00000172113	NME6	Protein	1
ENSG00000112992	NNT	Protein	1
ENSG00000084092	NOA1	Protein	1
ENSG00000078618	NRDC	Protein	1
ENSG00000178694	NSUN3	Protein	1
ENSG00000117481	NSUN4	Protein	1
ENSG00000151413	NUBPL	Protein	1
ENSG00000213965	NUDT19	Protein	1
ENSG00000170917	NUDT6	Protein	1
ENSG00000065154	OAT	Protein	1
ENSG00000109180	OCIAD1	Protein	1
ENSG00000105953	OGDH	Protein	1
ENSG00000162600	OMA1	Protein	1
ENSG00000198836	OPA1	Protein	1
ENSG00000141447	OSBPL1A	Protein	1
ENSG00000128694	OSGEPL1	Protein	1
ENSG00000083720	OXCT1	Protein	1
ENSG00000154814	OXNAD1	Protein	1
ENSG00000164830	OXR1	Protein	1
ENSG00000151093	OXSM	Protein	1
ENSG00000128050	PAICS	Protein	1
ENSG00000125779	PANK2	Protein	1
ENSG00000162396	PARS2	Protein	1
ENSG00000132570	PCBD2	Protein	1
ENSG00000175198	PCCA	Protein	1
ENSG00000114054	PCCB	Protein	1
ENSG00000174840	PDE12	Protein	1
ENSG00000258429	PDF	Protein	1
ENSG00000131828	PDHA1	Protein	1
ENSG00000110435	PDHX	Protein	1
ENSG00000152256	PDK1	Protein	1
ENSG00000005882	PDK2	Protein	1
ENSG00000164951	PDP1	Protein	1
ENSG00000172840	PDP2	Protein	1
ENSG00000148459	PDSS1	Protein	1
ENSG00000164494	PDSS2	Protein	1
ENSG00000247077	PGAM5	Protein	1
ENSG00000167085	PHB	Protein	1
ENSG00000241973	PI4KA	Protein	1
ENSG00000107959	PITRM1	Protein	1
ENSG00000147471	PLPBP	Protein	1
ENSG00000141682	PMAIP1	Protein	1
ENSG00000105819	PMPCB	Protein	1
ENSG00000135241	PNPLA8	Protein	1
ENSG00000108439	PNPO	Protein	1
ENSG00000138035	PNPT1	Protein	1
ENSG00000140521	POLG	Protein	1
ENSG00000108179	PPIF	Protein	1
ENSG00000196850	PPTC7	Protein	1
ENSG00000113593	PPWD1	Protein	1
ENSG00000165672	PRDX3	Protein	1
ENSG00000186314	PRELID2	Protein	1
ENSG00000101166	PRELID3B	Protein	1
ENSG00000138078	PREPL	Protein	1
ENSG00000100902	PSMA6	Protein	1
ENSG00000049883	PTCD2	Protein	1
ENSG00000132300	PTCD3	Protein	1
ENSG00000088179	PTPN4	Protein	1
ENSG00000183010	PYCR1	Protein	1
ENSG00000130348	QRSL1	Protein	1
ENSG00000111737	RAB35	Protein	1
ENSG00000113643	RARS	Protein	1
ENSG00000146282	RARS2	Protein	1
ENSG00000117906	RCN2	Protein	1
ENSG00000135002	RFK	Protein	1
ENSG00000126858	RHOT1	Protein	1
ENSG00000176623	RMDN1	Protein	1
ENSG00000137824	RMDN3	Protein	1
ENSG00000155906	RMND1	Protein	1
ENSG00000171865	RNASEH1	Protein	1
ENSG00000165526	RPUSD4	Protein	1
ENSG00000133028	SCO1	Protein	1
ENSG00000116171	SCP2	Protein	1
ENSG00000073578	SDHA	Protein	1
ENSG00000117118	SDHB	Protein	1
ENSG00000143252	SDHC	Protein	1
ENSG00000204370	SDHD	Protein	1
ENSG00000187742	SECISBP2	Protein	1
ENSG00000122335	SERAC1	Protein	1
ENSG00000155542	SETD9	Protein	1
ENSG00000164466	SFXN1	Protein	1
ENSG00000156398	SFXN2	Protein	1
ENSG00000176974	SHMT1	Protein	1
ENSG00000182199	SHMT2	Protein	1
ENSG00000124523	SIRT5	Protein	1
ENSG00000155380	SLC16A1	Protein	1
ENSG00000118596	SLC16A7	Protein	1
ENSG00000004864	SLC25A13	Protein	1
ENSG00000102743	SLC25A15	Protein	1
ENSG00000122912	SLC25A16	Protein	1
ENSG00000183032	SLC25A21	Protein	1
ENSG00000085491	SLC25A24	Protein	1
ENSG00000148339	SLC25A25	Protein	1
ENSG00000075415	SLC25A3	Protein	1
ENSG00000174032	SLC25A30	Protein	1
ENSG00000164933	SLC25A32	Protein	1
ENSG00000171612	SLC25A33	Protein	1
ENSG00000114120	SLC25A36	Protein	1
ENSG00000151729	SLC25A4	Protein	1
ENSG00000075303	SLC25A40	Protein	1
ENSG00000160785	SLC25A44	Protein	1
ENSG00000164209	SLC25A46	Protein	1
ENSG00000005022	SLC25A5	Protein	1
ENSG00000122696	SLC25A51	Protein	1
ENSG00000152683	SLC30A6	Protein	1
ENSG00000014824	SLC30A9	Protein	1
ENSG00000197157	SND1	Protein	1
ENSG00000112096	SOD2	Protein	1
ENSG00000100596	SPTLC2	Protein	1
ENSG00000084090	STARD7	Protein	1
ENSG00000136874	STX17	Protein	1
ENSG00000136143	SUCLA2	Protein	1
ENSG00000172340	SUCLG2	Protein	1
ENSG00000139531	SUOX	Protein	1
ENSG00000156502	SUPV3L1	Protein	1
ENSG00000213463	SYNJ2BP	Protein	1
ENSG00000113407	TARS	Protein	1
ENSG00000143374	TARS2	Protein	1
ENSG00000179152	TCAIM	Protein	1
ENSG00000139437	TCHP	Protein	1
ENSG00000182134	TDRKH	Protein	1
ENSG00000172171	TEFM	Protein	1
ENSG00000108064	TFAM	Protein	1
ENSG00000162851	TFB2M	Protein	1
ENSG00000185875	THNSL1	Protein	1
ENSG00000132286	TIMM10B	Protein	1
ENSG00000134375	TIMM17A	Protein	1
ENSG00000075336	TIMM21	Protein	1
ENSG00000126953	TIMM8A	Protein	1
ENSG00000163931	TKT	Protein	1
ENSG00000184857	TMEM186	Protein	1
ENSG00000164983	TMEM65	Protein	1
ENSG00000175606	TMEM70	Protein	1
ENSG00000185973	TMLHE	Protein	1
ENSG00000173726	TOMM20	Protein	1
ENSG00000025772	TOMM34	Protein	1
ENSG00000158882	TOMM40L	Protein	1
ENSG00000154174	TOMM70	Protein	1
ENSG00000177302	TOP3A	Protein	1
ENSG00000043514	TRIT1	Protein	1
ENSG00000174173	TRMT10C	Protein	1
ENSG00000066651	TRMT11	Protein	1
ENSG00000188917	TRMT2B	Protein	1
ENSG00000171103	TRMT61B	Protein	1
ENSG00000072756	TRNT1	Protein	1
ENSG00000011295	TTC19	Protein	1
ENSG00000107815	TWNK	Protein	1
ENSG00000198431	TXNRD1	Protein	1
ENSG00000076248	UNG	Protein	1
ENSG00000140740	UQCRC2	Protein	1
ENSG00000169021	UQCRFS1	Protein	1
ENSG00000213585	VDAC1	Protein	1
ENSG00000165637	VDAC2	Protein	1
ENSG00000078668	VDAC3	Protein	1
ENSG00000102763	VWA8	Protein	1
ENSG00000116874	WARS2	Protein	1
ENSG00000196236	XPNPEP3	Protein	1
ENSG00000139131	YARS2	Protein	1
ENSG00000180011	ZADH2	Protein	1
ENSG00000125656	CLPP	Chaperon	2
ENSG00000205981	DNAJC19	Chaperon	2
ENSG00000100209	HSCB	Chaperon	2
ENSG00000115541	HSPE1	Chaperon	2
ENSG00000115317	HTRA2	Chaperon	2
ENSG00000196365	LONP1	Chaperon	2
ENSG00000150967	ABCB9	Protein	2
ENSG00000144827	ABHD10	Protein	2
ENSG00000106077	ABHD11	Protein	2
ENSG00000122971	ACADS	Protein	2
ENSG00000112304	ACOT13	Protein	2
ENSG00000097021	ACOT7	Protein	2
ENSG00000170634	ACYP2	Protein	2
ENSG00000133597	ADCK2	Protein	2
ENSG00000173137	ADCK5	Protein	2
ENSG00000042286	AIFM2	Protein	2
ENSG00000053371	AKR7A2	Protein	2
ENSG00000125652	ALKBH7	Protein	2
ENSG00000169188	APEX2	Protein	2
ENSG00000184831	APOO	Protein	2
ENSG00000256053	APOPT1	Protein	2
ENSG00000004059	ARF5	Protein	2
ENSG00000213465	ARL2	Protein	2
ENSG00000197785	ATAD3A	Protein	2
ENSG00000166896	ATP23	Protein	2
ENSG00000165629	ATP5C1	Protein	2
ENSG00000099624	ATP5D	Protein	2
ENSG00000124172	ATP5E	Protein	2
ENSG00000159199	ATP5G1	Protein	2
ENSG00000135390	ATP5G2	Protein	2
ENSG00000154518	ATP5G3	Protein	2
ENSG00000167863	ATP5H	Protein	2
ENSG00000169020	ATP5I	Protein	2
ENSG00000154723	ATP5J	Protein	2
ENSG00000241468	ATP5J2	Protein	2
ENSG00000167283	ATP5L	Protein	2
ENSG00000241837	ATP5O	Protein	2
ENSG00000171953	ATPAF2	Protein	2
ENSG00000130770	ATPIF1	Protein	2
ENSG00000175756	AURKAIP1	Protein	2
ENSG00000002330	BAD	Protein	2
ENSG00000030110	BAK1	Protein	2
ENSG00000087088	BAX	Protein	2
ENSG00000105552	BCAT2	Protein	2
ENSG00000103507	BCKDK	Protein	2
ENSG00000074582	BCS1L	Protein	2
ENSG00000015475	BID	Protein	2
ENSG00000135441	BLOC1S1	Protein	2
ENSG00000178096	BOLA1	Protein	2
ENSG00000163170	BOLA3	Protein	2
ENSG00000139637	C12ORF10	Protein	2
ENSG00000130921	C12ORF65	Protein	2
ENSG00000156411	C14ORF2	Protein	2
ENSG00000169609	C15ORF40	Protein	2
ENSG00000189227	C15ORF61	Protein	2
ENSG00000174109	C16ORF91	Protein	2
ENSG00000174917	C19ORF70	Protein	2
ENSG00000204564	C6ORF136	Protein	2
ENSG00000130349	C6ORF203	Protein	2
ENSG00000213563	C8ORF82	Protein	2
ENSG00000160124	CCDC58	Protein	2
ENSG00000137500	CCDC90B	Protein	2
ENSG00000135624	CCT7	Protein	2
ENSG00000172586	CHCHD1	Protein	2
ENSG00000250479	CHCHD10	Protein	2
ENSG00000106153	CHCHD2	Protein	2
ENSG00000125611	CHCHD5	Protein	2
ENSG00000159685	CHCHD6	Protein	2
ENSG00000170791	CHCHD7	Protein	2
ENSG00000122873	CISD1	Protein	2
ENSG00000277972	CISD3	Protein	2
ENSG00000125246	CLYBL	Protein	2
ENSG00000187118	CMC1	Protein	2
ENSG00000103121	CMC2	Protein	2
ENSG00000106603	COA1	Protein	2
ENSG00000183978	COA3	Protein	2
ENSG00000181924	COA4	Protein	2
ENSG00000183513	COA5	Protein	2
ENSG00000168275	COA6	Protein	2
ENSG00000068120	COASY	Protein	2
ENSG00000093010	COMT	Protein	2
ENSG00000165644	COMTD1	Protein	2
ENSG00000132423	COQ3	Protein	2
ENSG00000167113	COQ4	Protein	2
ENSG00000178449	COX14	Protein	2
ENSG00000133983	COX16	Protein	2
ENSG00000138495	COX17	Protein	2
ENSG00000203667	COX20	Protein	2
ENSG00000131143	COX4I1	Protein	2
ENSG00000178741	COX5A	Protein	2
ENSG00000135940	COX5B	Protein	2
ENSG00000111775	COX6A1	Protein	2
ENSG00000126267	COX6B1	Protein	2
ENSG00000164919	COX6C	Protein	2
ENSG00000112695	COX7A2	Protein	2
ENSG00000115944	COX7A2L	Protein	2
ENSG00000131174	COX7B	Protein	2
ENSG00000176340	COX8A	Protein	2
ENSG00000088766	CRLS1	Protein	2
ENSG00000179091	CYC1	Protein	2
ENSG00000155368	DBI	Protein	2
ENSG00000169738	DCXR	Protein	2
ENSG00000182810	DDX28	Protein	2
ENSG00000104325	DECR1	Protein	2
ENSG00000114956	DGUOK	Protein	2
ENSG00000157326	DHRS4	Protein	2
ENSG00000109016	DHRS7B	Protein	2
ENSG00000169084	DHRSX	Protein	2
ENSG00000132153	DHX30	Protein	2
ENSG00000105341	DMAC2	Protein	2
ENSG00000176410	DNAJC30	Protein	2
ENSG00000168393	DTYMK	Protein	2
ENSG00000128951	DUT	Protein	2
ENSG00000104823	ECH1	Protein	2
ENSG00000127884	ECHS1	Protein	2
ENSG00000167969	ECI1	Protein	2
ENSG00000198721	ECI2	Protein	2
ENSG00000130159	ECSIT	Protein	2
ENSG00000132394	EEFSEC	Protein	2
ENSG00000006744	ELAC2	Protein	2
ENSG00000167136	ENDOG	Protein	2
ENSG00000132591	ERAL1	Protein	2
ENSG00000105379	ETFB	Protein	2
ENSG00000205707	ETFRF1	Protein	2
ENSG00000105755	ETHE1	Protein	2
ENSG00000035141	FAM136A	Protein	2
ENSG00000114023	FAM162A	Protein	2
ENSG00000222011	FAM185A	Protein	2
ENSG00000145982	FARS2	Protein	2
ENSG00000164896	FASTK	Protein	2
ENSG00000137714	FDX1	Protein	2
ENSG00000267673	FDX2	Protein	2
ENSG00000161513	FDXR	Protein	2
ENSG00000189283	FHIT	Protein	2
ENSG00000214253	FIS1	Protein	2
ENSG00000105701	FKBP8	Protein	2
ENSG00000160688	FLAD1	Protein	2
ENSG00000164898	FMC1	Protein	2
ENSG00000110074	FOXRED1	Protein	2
ENSG00000136877	FPGS	Protein	2
ENSG00000167996	FTH1	Protein	2
ENSG00000069509	FUNDC1	Protein	2
ENSG00000165775	FUNDC2	Protein	2
ENSG00000179271	GADD45GIP1	Protein	2
ENSG00000111640	GAPDH	Protein	2
ENSG00000100116	GCAT	Protein	2
ENSG00000105607	GCDH	Protein	2
ENSG00000127554	GFER	Protein	2
ENSG00000023572	GLRX2	Protein	2
ENSG00000182512	GLRX5	Protein	2
ENSG00000174021	GNG5	Protein	2
ENSG00000233276	GPX1	Protein	2
ENSG00000167468	GPX4	Protein	2
ENSG00000137106	GRHPR	Protein	2
ENSG00000148834	GSTO1	Protein	2
ENSG00000100577	GSTZ1	Protein	2
ENSG00000130299	GTPBP3	Protein	2
ENSG00000178605	GTPBP6	Protein	2
ENSG00000143774	GUK1	Protein	2
ENSG00000063854	HAGH	Protein	2
ENSG00000119431	HDHD3	Protein	2
ENSG00000069998	HDHD5	Protein	2
ENSG00000181061	HIGD1A	Protein	2
ENSG00000146066	HIGD2A	Protein	2
ENSG00000169567	HINT1	Protein	2
ENSG00000137133	HINT2	Protein	2
ENSG00000256269	HMBS	Protein	2
ENSG00000117305	HMGCL	Protein	2
ENSG00000072506	HSD17B10	Protein	2
ENSG00000204228	HSD17B8	Protein	2
ENSG00000182054	IDH2	Protein	2
ENSG00000101365	IDH3B	Protein	2
ENSG00000067829	IDH3G	Protein	2
ENSG00000148950	IMMP1L	Protein	2
ENSG00000184903	IMMP2L	Protein	2
ENSG00000165898	ISCA2	Protein	2
ENSG00000063241	ISOC2	Protein	2
ENSG00000121897	LIAS	Protein	2
ENSG00000144182	LIPT1	Protein	2
ENSG00000175536	LIPT2	Protein	2
ENSG00000143353	LYPLAL1	Protein	2
ENSG00000102897	LYRM1	Protein	2
ENSG00000214113	LYRM4	Protein	2
ENSG00000133315	MACROD1	Protein	2
ENSG00000156928	MALSU1	Protein	2
ENSG00000100294	MCAT	Protein	2
ENSG00000124370	MCEE	Protein	2
ENSG00000172366	MCRIP2	Protein	2
ENSG00000116353	MECR	Protein	2
ENSG00000138382	METTL5	Protein	2
ENSG00000168958	MFF	Protein	2
ENSG00000008394	MGST1	Protein	2
ENSG00000143198	MGST3	Protein	2
ENSG00000173436	MINOS1	Protein	2
ENSG00000139428	MMAB	Protein	2
ENSG00000060762	MPC1	Protein	2
ENSG00000143158	MPC2	Protein	2
ENSG00000128309	MPST	Protein	2
ENSG00000115204	MPV17	Protein	2
ENSG00000254858	MPV17L2	Protein	2
ENSG00000278619	MRM1	Protein	2
ENSG00000171861	MRM3	Protein	2
ENSG00000169288	MRPL1	Protein	2
ENSG00000174547	MRPL11	Protein	2
ENSG00000262814	MRPL12	Protein	2
ENSG00000172172	MRPL13	Protein	2
ENSG00000180992	MRPL14	Protein	2
ENSG00000166902	MRPL16	Protein	2
ENSG00000158042	MRPL17	Protein	2
ENSG00000112110	MRPL18	Protein	2
ENSG00000112651	MRPL2	Protein	2
ENSG00000242485	MRPL20	Protein	2
ENSG00000197345	MRPL21	Protein	2
ENSG00000082515	MRPL22	Protein	2
ENSG00000214026	MRPL23	Protein	2
ENSG00000143314	MRPL24	Protein	2
ENSG00000108826	MRPL27	Protein	2
ENSG00000086504	MRPL28	Protein	2
ENSG00000106591	MRPL32	Protein	2
ENSG00000243147	MRPL33	Protein	2
ENSG00000130312	MRPL34	Protein	2
ENSG00000171421	MRPL36	Protein	2
ENSG00000116221	MRPL37	Protein	2
ENSG00000105364	MRPL4	Protein	2
ENSG00000185608	MRPL40	Protein	2
ENSG00000182154	MRPL41	Protein	2
ENSG00000055950	MRPL43	Protein	2
ENSG00000259494	MRPL46	Protein	2
ENSG00000136522	MRPL47	Protein	2
ENSG00000175581	MRPL48	Protein	2
ENSG00000111639	MRPL51	Protein	2
ENSG00000172590	MRPL52	Protein	2
ENSG00000204822	MRPL53	Protein	2
ENSG00000183617	MRPL54	Protein	2
ENSG00000162910	MRPL55	Protein	2
ENSG00000173141	MRPL57	Protein	2
ENSG00000167862	MRPL58	Protein	2
ENSG00000143436	MRPL9	Protein	2
ENSG00000181991	MRPS11	Protein	2
ENSG00000128626	MRPS12	Protein	2
ENSG00000120333	MRPS14	Protein	2
ENSG00000116898	MRPS15	Protein	2
ENSG00000239789	MRPS17	Protein	2
ENSG00000096080	MRPS18A	Protein	2
ENSG00000204568	MRPS18B	Protein	2
ENSG00000163319	MRPS18C	Protein	2
ENSG00000122140	MRPS2	Protein	2
ENSG00000266472	MRPS21	Protein	2
ENSG00000181610	MRPS23	Protein	2
ENSG00000062582	MRPS24	Protein	2
ENSG00000125901	MRPS26	Protein	2
ENSG00000147586	MRPS28	Protein	2
ENSG00000102738	MRPS31	Protein	2
ENSG00000090263	MRPS33	Protein	2
ENSG00000074071	MRPS34	Protein	2
ENSG00000134056	MRPS36	Protein	2
ENSG00000144029	MRPS5	Protein	2
ENSG00000125445	MRPS7	Protein	2
ENSG00000135972	MRPS9	Protein	2
ENSG00000148450	MSRB2	Protein	2
ENSG00000137409	MTCH1	Protein	2
ENSG00000120832	MTERF2	Protein	2
ENSG00000242114	MTFP1	Protein	2
ENSG00000163738	MTHFD2L	Protein	2
ENSG00000136371	MTHFS	Protein	2
ENSG00000122033	MTIF3	Protein	2
ENSG00000173171	MTX1	Protein	2
ENSG00000163382	NAXE	Protein	2
ENSG00000125356	NDUFA1	Protein	2
ENSG00000130414	NDUFA10	Protein	2
ENSG00000174886	NDUFA11	Protein	2
ENSG00000184752	NDUFA12	Protein	2
ENSG00000186010	NDUFA13	Protein	2
ENSG00000131495	NDUFA2	Protein	2
ENSG00000170906	NDUFA3	Protein	2
ENSG00000189043	NDUFA4	Protein	2
ENSG00000128609	NDUFA5	Protein	2
ENSG00000184983	NDUFA6	Protein	2
ENSG00000267855	NDUFA7	Protein	2
ENSG00000119421	NDUFA8	Protein	2
ENSG00000139180	NDUFA9	Protein	2
ENSG00000004779	NDUFAB1	Protein	2
ENSG00000137806	NDUFAF1	Protein	2
ENSG00000164182	NDUFAF2	Protein	2
ENSG00000178057	NDUFAF3	Protein	2
ENSG00000101247	NDUFAF5	Protein	2
ENSG00000156170	NDUFAF6	Protein	2
ENSG00000003509	NDUFAF7	Protein	2
ENSG00000224877	NDUFAF8	Protein	2
ENSG00000183648	NDUFB1	Protein	2
ENSG00000140990	NDUFB10	Protein	2
ENSG00000147123	NDUFB11	Protein	2
ENSG00000090266	NDUFB2	Protein	2
ENSG00000119013	NDUFB3	Protein	2
ENSG00000065518	NDUFB4	Protein	2
ENSG00000136521	NDUFB5	Protein	2
ENSG00000165264	NDUFB6	Protein	2
ENSG00000099795	NDUFB7	Protein	2
ENSG00000166136	NDUFB8	Protein	2
ENSG00000147684	NDUFB9	Protein	2
ENSG00000109390	NDUFC1	Protein	2
ENSG00000151366	NDUFC2	Protein	2
ENSG00000213619	NDUFS3	Protein	2
ENSG00000164258	NDUFS4	Protein	2
ENSG00000168653	NDUFS5	Protein	2
ENSG00000145494	NDUFS6	Protein	2
ENSG00000115286	NDUFS7	Protein	2
ENSG00000110717	NDUFS8	Protein	2
ENSG00000167792	NDUFV1	Protein	2
ENSG00000178127	NDUFV2	Protein	2
ENSG00000160194	NDUFV3	Protein	2
ENSG00000169599	NFU1	Protein	2
ENSG00000158793	NIT1	Protein	2
ENSG00000114021	NIT2	Protein	2
ENSG00000103202	NME4	Protein	2
ENSG00000163864	NMNAT3	Protein	2
ENSG00000125458	NT5C	Protein	2
ENSG00000168268	NT5DC2	Protein	2
ENSG00000205309	NT5M	Protein	2
ENSG00000065057	NTHL1	Protein	2
ENSG00000164978	NUDT2	Protein	2
ENSG00000165609	NUDT5	Protein	2
ENSG00000167799	NUDT8	Protein	2
ENSG00000170502	NUDT9	Protein	2
ENSG00000145247	OCIAD2	Protein	2
ENSG00000155463	OXA1L	Protein	2
ENSG00000204237	OXLD1	Protein	2
ENSG00000185624	P4HB	Protein	2
ENSG00000217930	PAM16	Protein	2
ENSG00000116288	PARK7	Protein	2
ENSG00000175193	PARL	Protein	2
ENSG00000100889	PCK2	Protein	2
ENSG00000168291	PDHB	Protein	2
ENSG00000229833	PET100	Protein	2
ENSG00000232838	PET117	Protein	2
ENSG00000215021	PHB2	Protein	2
ENSG00000107537	PHYH	Protein	2
ENSG00000107020	PLGRKT	Protein	2
ENSG00000165688	PMPCA	Protein	2
ENSG00000004142	POLDIP2	Protein	2
ENSG00000099821	POLRMT	Protein	2
ENSG00000138777	PPA2	Protein	2
ENSG00000167815	PRDX2	Protein	2
ENSG00000123131	PRDX4	Protein	2
ENSG00000126432	PRDX5	Protein	2
ENSG00000117592	PRDX6	Protein	2
ENSG00000169230	PRELID1	Protein	2
ENSG00000141391	PRELID3A	Protein	2
ENSG00000179988	PSTK	Protein	2
ENSG00000106246	PTCD1	Protein	2
ENSG00000148334	PTGES2	Protein	2
ENSG00000110536	PTPMT1	Protein	2
ENSG00000141378	PTRH2	Protein	2
ENSG00000150787	PTS	Protein	2
ENSG00000177192	PUS1	Protein	2
ENSG00000169972	PUSL1	Protein	2
ENSG00000176894	PXMP2	Protein	2
ENSG00000143811	PYCR2	Protein	2
ENSG00000145337	PYURF	Protein	2
ENSG00000151552	QDPR	Protein	2
ENSG00000213339	QTRT1	Protein	2
ENSG00000274523	RCC1L	Protein	2
ENSG00000240857	RDH14	Protein	2
ENSG00000160957	RECQL4	Protein	2
ENSG00000132541	RIDA	Protein	2
ENSG00000125995	ROMO1	Protein	2
ENSG00000153574	RPIA	Protein	2
ENSG00000198755	RPL10A	Protein	2
ENSG00000109475	RPL34	Protein	2
ENSG00000182899	RPL35A	Protein	2
ENSG00000164587	RPS14	Protein	2
ENSG00000134419	RPS15A	Protein	2
ENSG00000231500	RPS18	Protein	2
ENSG00000156990	RPUSD3	Protein	2
ENSG00000130347	RTN4IP1	Protein	2
ENSG00000100347	SAMM50	Protein	2
ENSG00000130489	SCO2	Protein	2
ENSG00000205138	SDHAF1	Protein	2
ENSG00000167985	SDHAF2	Protein	2
ENSG00000196636	SDHAF3	Protein	2
ENSG00000154079	SDHAF4	Protein	2
ENSG00000139410	SDSL	Protein	2
ENSG00000183605	SFXN4	Protein	2
ENSG00000100075	SLC25A1	Protein	2
ENSG00000183048	SLC25A10	Protein	2
ENSG00000108528	SLC25A11	Protein	2
ENSG00000115840	SLC25A12	Protein	2
ENSG00000102078	SLC25A14	Protein	2
ENSG00000100372	SLC25A17	Protein	2
ENSG00000125454	SLC25A19	Protein	2
ENSG00000177542	SLC25A22	Protein	2
ENSG00000144741	SLC25A26	Protein	2
ENSG00000144659	SLC25A38	Protein	2
ENSG00000013306	SLC25A39	Protein	2
ENSG00000169100	SLC25A6	Protein	2
ENSG00000137700	SLC37A4	Protein	2
ENSG00000119705	SLIRP	Protein	2
ENSG00000183172	SMDT1	Protein	2
ENSG00000099940	SNAP29	Protein	2
ENSG00000142168	SOD1	Protein	2
ENSG00000116096	SPR	Protein	2
ENSG00000176422	SPRYD4	Protein	2
ENSG00000137767	SQOR	Protein	2
ENSG00000106028	SSBP1	Protein	2
ENSG00000165283	STOML2	Protein	2
ENSG00000163541	SUCLG1	Protein	2
ENSG00000148290	SURF1	Protein	2
ENSG00000136463	TACO1	Protein	2
ENSG00000136270	TBRG4	Protein	2
ENSG00000029639	TFB1M	Protein	2
ENSG00000159445	THEM4	Protein	2
ENSG00000113272	THG1L	Protein	2
ENSG00000134809	TIMM10	Protein	2
ENSG00000099800	TIMM13	Protein	2
ENSG00000126768	TIMM17B	Protein	2
ENSG00000177370	TIMM22	Protein	2
ENSG00000265354	TIMM23	Protein	2
ENSG00000142444	TIMM29	Protein	2
ENSG00000104980	TIMM44	Protein	2
ENSG00000105197	TIMM50	Protein	2
ENSG00000150779	TIMM8B	Protein	2
ENSG00000100575	TIMM9	Protein	2
ENSG00000113845	TIMMDC1	Protein	2
ENSG00000155957	TMBIM4	Protein	2
ENSG00000178307	TMEM11	Protein	2
ENSG00000171202	TMEM126A	Protein	2
ENSG00000171204	TMEM126B	Protein	2
ENSG00000111843	TMEM14C	Protein	2
ENSG00000144120	TMEM177	Protein	2
ENSG00000105518	TMEM205	Protein	2
ENSG00000100216	TOMM22	Protein	2
ENSG00000130204	TOMM40	Protein	2
ENSG00000175768	TOMM5	Protein	2
ENSG00000196683	TOMM7	Protein	2
ENSG00000184428	TOP1MT	Protein	2
ENSG00000111669	TPI1	Protein	2
ENSG00000170855	TRIAP1	Protein	2
ENSG00000104907	TRMT1	Protein	2
ENSG00000167112	TRUB2	Protein	2
ENSG00000123297	TSFM	Protein	2
ENSG00000100300	TSPO	Protein	2
ENSG00000128311	TST	Protein	2
ENSG00000215845	TSTD1	Protein	2
ENSG00000178952	TUFM	Protein	2
ENSG00000100348	TXN2	Protein	2
ENSG00000117862	TXNDC12	Protein	2
ENSG00000184470	TXNRD2	Protein	2
ENSG00000156521	TYSND1	Protein	2
ENSG00000137288	UQCC2	Protein	2
ENSG00000184076	UQCR10	Protein	2
ENSG00000127540	UQCR11	Protein	2
ENSG00000156467	UQCRB	Protein	2
ENSG00000010256	UQCRC1	Protein	2
ENSG00000173660	UQCRH	Protein	2
ENSG00000164405	UQCRQ	Protein	2
ENSG00000173915	USMG5	Protein	2
ENSG00000182362	YBEY	Protein	2
ENSG00000197912	SPG7	Chaperon	3
ENSG00000115657	ABCB6	Protein	3
ENSG00000197150	ABCB8	Protein	3
ENSG00000060971	ACAA1	Protein	3
ENSG00000076555	ACACB	Protein	3
ENSG00000111271	ACAD10	Protein	3
ENSG00000151498	ACAD8	Protein	3
ENSG00000072778	ACADVL	Protein	3
ENSG00000110455	ACCS	Protein	3
ENSG00000167107	ACSF2	Protein	3
ENSG00000176715	ACSF3	Protein	3
ENSG00000063761	ADCK1	Protein	3
ENSG00000147576	ADHFE1	Protein	3
ENSG00000183773	AIFM3	Protein	3
ENSG00000145020	AMT	Protein	3
ENSG00000160072	ATAD3B	Protein	3
ENSG00000248919	ATP5J2-PTCD1	Protein	3
ENSG00000133943	C14ORF159	Protein	3
ENSG00000164241	C5ORF63	Protein	3
ENSG00000134905	CARS2	Protein	3
ENSG00000121289	CEP89	Protein	3
ENSG00000135469	COQ10A	Protein	3
ENSG00000123815	COQ8B	Protein	3
ENSG00000088682	COQ9	Protein	3
ENSG00000240230	COX19	Protein	3
ENSG00000205560	CPT1B	Protein	3
ENSG00000180902	D2HGDH	Protein	3
ENSG00000172992	DCAKD	Protein	3
ENSG00000102967	DHODH	Protein	3
ENSG00000157379	DHRS1	Protein	3
ENSG00000104936	DMPK	Protein	3
ENSG00000110011	DNAJC4	Protein	3
ENSG00000213221	DNLZ	Protein	3
ENSG00000167264	DUS2	Protein	3
ENSG00000121310	ECHDC2	Protein	3
ENSG00000157036	EXOG	Protein	3
ENSG00000115042	FAHD2A	Protein	3
ENSG00000168237	GLYCTK	Protein	3
ENSG00000114735	HEMK1	Protein	3
ENSG00000103160	HSDL1	Protein	3
ENSG00000166816	LDHD	Protein	3
ENSG00000232859	LYRM9	Protein	3
ENSG00000151376	ME3	Protein	3
ENSG00000172878	METAP1D	Protein	3
ENSG00000165792	METTL17	Protein	3
ENSG00000103150	MLYCD	Protein	3
ENSG00000204316	MRPL38	Protein	3
ENSG00000131368	MRPS25	Protein	3
ENSG00000214827	MTCP1	Protein	3
ENSG00000122085	MTERF4	Protein	3
ENSG00000117640	MTFR1L	Protein	3
ENSG00000148824	MTG1	Protein	3
ENSG00000101181	MTG2	Protein	3
ENSG00000132781	MUTYH	Protein	3
ENSG00000213995	NAXD	Protein	3
ENSG00000204099	NEU4	Protein	3
ENSG00000103024	NME3	Protein	3
ENSG00000166321	NUDT13	Protein	3
ENSG00000114026	OGG1	Protein	3
ENSG00000090857	PDPR	Protein	3
ENSG00000087157	PGS1	Protein	3
ENSG00000100151	PICK1	Protein	3
ENSG00000140451	PIF1	Protein	3
ENSG00000241878	PISD	Protein	3
ENSG00000256525	POLG2	Protein	3
ENSG00000143224	PPOX	Protein	3
ENSG00000169228	RAB24	Protein	3
ENSG00000101546	RBFA	Protein	3
ENSG00000160439	RDH13	Protein	3
ENSG00000140983	RHOT2	Protein	3
ENSG00000136444	RSAD1	Protein	3
ENSG00000104835	SARS2	Protein	3
ENSG00000100445	SDR39U1	Protein	3
ENSG00000073169	SELENOO	Protein	3
ENSG00000183569	SERHL2	Protein	3
ENSG00000144040	SFXN5	Protein	3
ENSG00000142082	SIRT3	Protein	3
ENSG00000174326	SLC16A11	Protein	3
ENSG00000153291	SLC25A27	Protein	3
ENSG00000155287	SLC25A28	Protein	3
ENSG00000197119	SLC25A29	Protein	3
ENSG00000162461	SLC25A34	Protein	3
ENSG00000125434	SLC25A35	Protein	3
ENSG00000147454	SLC25A37	Protein	3
ENSG00000181240	SLC25A41	Protein	3
ENSG00000162241	SLC25A45	Protein	3
ENSG00000006282	SPATA20	Protein	3
ENSG00000067221	STOML1	Protein	3
ENSG00000144559	TAMM41	Protein	3
ENSG00000110719	TCIRG1	Protein	3
ENSG00000161558	TMEM143	Protein	3
ENSG00000100416	TRMU	Protein	3
ENSG00000175564	UCP3	Protein	3
ENSG00000101019	UQCC1	Protein	3
ENSG00000137411	VARS2	Protein	3
ENSG00000117791	MARC2	Protein	4
ENSG00000108387	SEPT4	Protein	5
ENSG00000183044	ABAT	Protein	6
ENSG00000179869	ABCA13	Protein	7
ENSG00000154258	ABCA9	Protein	8
ENSG00000101986	ABCD1	Protein	9
ENSG00000173208	ABCD2	Protein	10
ENSG00000167315	ACAA2	Protein	11
ENSG00000115361	ACADL	Protein	12
ENSG00000119673	ACOT2	Protein	13
ENSG00000123130	ACOT9	Protein	14
ENSG00000087008	ACOX3	Protein	15
ENSG00000162836	ACP6	Protein	16
ENSG00000164398	ACSL6	Protein	17
ENSG00000166743	ACSM1	Protein	18
ENSG00000183747	ACSM2A	Protein	19
ENSG00000005187	ACSM3	Protein	20
ENSG00000183549	ACSM5	Protein	21
ENSG00000154930	ACSS1	Protein	22
ENSG00000111058	ACSS3	Protein	23
ENSG00000106541	AGR2	Protein	24
ENSG00000172482	AGXT	Protein	25
ENSG00000113492	AGXT2	Protein	26
ENSG00000198074	AKR1B10	Protein	27
ENSG00000158578	ALAS2	Protein	28
ENSG00000137124	ALDH1B1	Protein	29
ENSG00000144908	ALDH1L1	Protein	30
ENSG00000111275	ALDH2	Protein	31
ENSG00000159423	ALDH4A1	Protein	32
ENSG00000166199	ALKBH3	Protein	33
ENSG00000242110	AMACR	Protein	34
ENSG00000081181	ARG2	Protein	35
ENSG00000254636	ARMS2	Protein	36
ENSG00000171791	BCL2	Protein	37
ENSG00000171552	BCL2L1	Protein	38
ENSG00000176171	BNIP3	Protein	39
ENSG00000165507	C10ORF10	Protein	40
ENSG00000166920	C15ORF48	Protein	41
ENSG00000160221	C21ORF33	Protein	42
ENSG00000174990	CA5A	Protein	43
ENSG00000159231	CBR3	Protein	44
ENSG00000164366	CCDC127	Protein	45
ENSG00000223572	CKMT1A	Protein	46
ENSG00000237289	CKMT1B	Protein	47
ENSG00000131730	CKMT2	Protein	48
ENSG00000182712	CMC4	Protein	49
ENSG00000119723	COQ6	Protein	50
ENSG00000163050	COQ8A	Protein	51
ENSG00000131055	COX4I2	Protein	52
ENSG00000156885	COX6A2	Protein	53
ENSG00000160471	COX6B2	Protein	54
ENSG00000161281	COX7A1	Protein	55
ENSG00000187581	COX8C	Protein	56
ENSG00000021826	CPS1	Protein	57
ENSG00000169169	CPT1C	Protein	58
ENSG00000095321	CRAT	Protein	59
ENSG00000005469	CROT	Protein	60
ENSG00000166347	CYB5A	Protein	61
ENSG00000166394	CYB5R2	Protein	62
ENSG00000100243	CYB5R3	Protein	63
ENSG00000140459	CYP11A1	Protein	64
ENSG00000179142	CYP11B2	Protein	65
ENSG00000019186	CYP24A1	Protein	66
ENSG00000135929	CYP27A1	Protein	67
ENSG00000111012	CYP27B1	Protein	68
ENSG00000132837	DMGDH	Protein	69
ENSG00000120675	DNAJC15	Protein	70
ENSG00000177692	DNAJC28	Protein	71
ENSG00000133878	DUSP26	Protein	72
ENSG00000134463	ECHDC3	Protein	73
ENSG00000115468	EFHD1	Protein	74
ENSG00000120915	EPHX2	Protein	75
ENSG00000163586	FABP1	Protein	76
ENSG00000124098	FAM210B	Protein	77
ENSG00000122378	FAM213A	Protein	78
ENSG00000141756	FKBP10	Protein	79
ENSG00000181867	FTMT	Protein	80
ENSG00000171766	GATM	Protein	81
ENSG00000178445	GLDC	Protein	82
ENSG00000149124	GLYAT	Protein	83
ENSG00000197448	GSTK1	Protein	84
ENSG00000116882	HAO2	Protein	85
ENSG00000013583	HEBP1	Protein	86
ENSG00000159399	HK2	Protein	87
ENSG00000134240	HMGCS2	Protein	88
ENSG00000241935	HOGA1	Protein	89
ENSG00000173641	HSPB7	Protein	90
ENSG00000165949	IFI27	Protein	91
ENSG00000136003	ISCU	Protein	92
ENSG00000117009	KMO	Protein	93
ENSG00000186081	KRT5	Protein	94
ENSG00000171989	LDHAL6B	Protein	95
ENSG00000165046	LETM2	Protein	96
ENSG00000050426	LETMD1	Protein	97
ENSG00000189221	MAOA	Protein	98
ENSG00000069535	MAOB	Protein	99
ENSG00000088888	MAVS	Protein	100
ENSG00000005059	MCUB	Protein	101
ENSG00000065833	ME1	Protein	102
ENSG00000137463	MGARP	Protein	103
ENSG00000124615	MOCS1	Protein	104
ENSG00000238205	MPC1L	Protein	105
ENSG00000156968	MPV17L	Protein	106
ENSG00000243927	MRPS6	Protein	107
ENSG00000175806	MSRA	Protein	108
ENSG00000174099	MSRB3	Protein	109
ENSG00000198899	MT-ATP6	Protein	110
ENSG00000228253	MT-ATP8	Protein	111
ENSG00000198804	MT-CO1	Protein	112
ENSG00000198712	MT-CO2	Protein	113
ENSG00000198938	MT-CO3	Protein	114
ENSG00000198727	MT-CYB	Protein	115
ENSG00000198888	MT-ND1	Protein	116
ENSG00000198763	MT-ND2	Protein	117
ENSG00000198840	MT-ND3	Protein	118
ENSG00000198886	MT-ND4	Protein	119
ENSG00000212907	MT-ND4L	Protein	120
ENSG00000198786	MT-ND5	Protein	121
ENSG00000198695	MT-ND6	Protein	122
ENSG00000120662	MTRF1	Protein	123
ENSG00000090432	MUL1	Protein	124
		Protein	125
ENSG00000161653	NAGS	Protein	126
ENSG00000165028	NIPSNAP3B	Protein	127
ENSG00000160703	NLRX1	Protein	128
ENSG00000111696	NT5DC3	Protein	129
ENSG00000070081	NUCB2	Protein	130
ENSG00000154358	OBSCN	Protein	131
ENSG00000197444	OGDHL	Protein	132
ENSG00000125741	OPA3	Protein	133
ENSG00000036473	OTC	Protein	134
ENSG00000174740	PABPC5	Protein	135
ENSG00000100266	PACSIN2	Protein	136
ENSG00000101349	PAK5	Protein	137
ENSG00000173599	PC	Protein	138
ENSG00000163114	PDHA2	Protein	139
ENSG00000067992	PDK3	Protein	140
ENSG00000004799	PDK4	Protein	141
ENSG00000131779	PEX11B	Protein	142
ENSG00000158828	PINK1	Protein	143
ENSG00000143627	PKLR	Protein	144
ENSG00000163644	PPM1K	Protein	145
ENSG00000100033	PRODH	Protein	146
ENSG00000250799	PRODH2	Protein	147
ENSG00000146250	PRSS35	Protein	148
ENSG00000187024	PTRH1	Protein	149
ENSG00000101417	PXMP4	Protein	150
ENSG00000135631	RAB11FIP5	Protein	151
ENSG00000118508	RAB32	Protein	152
ENSG00000072042	RDH11	Protein	153
ENSG00000076043	REXO2	Protein	154
ENSG00000123453	SARDH	Protein	155
ENSG00000143653	SCCPDH	Protein	156
ENSG00000107819	SFXN3	Protein	157
ENSG00000089163	SIRT4	Protein	158
ENSG00000197208	SLC22A4	Protein	159
ENSG00000182902	SLC25A18	Protein	160
ENSG00000178537	SLC25A20	Protein	161
ENSG00000125648	SLC25A23	Protein	162
ENSG00000151475	SLC25A31	Protein	163
ENSG00000181035	SLC25A42	Protein	164
ENSG00000077713	SLC25A43	Protein	165
ENSG00000140107	SLC25A47	Protein	166
ENSG00000145832	SLC25A48	Protein	167
ENSG00000269743	SLC25A53	Protein	168
ENSG00000166118	SPATA19	Protein	169
ENSG00000147465	STAR	Protein	170
ENSG00000148175	STOM	Protein	171
ENSG00000175600	SUGCT	Protein	172
ENSG00000166548	TK2	Protein	173
ENSG00000214736	TOMM6	Protein	174
ENSG00000228439	TSTD3	Protein	175
ENSG00000258947	TUBB3	Protein	176
ENSG00000109424	UCP1	Protein	177
ENSG00000175567	UCP2	Protein	178
ENSG00000167716	WDR81	Protein	179

## Sheet: canonical pathways module 1
Canonical pathway anlysis of module 1 clients . related to figure 3
© 2000-2020 QIAGEN. All rights reserved.
Ingenuity Canonical Pathways	-log(p-value)	Ratio	z-score	Molecules
Mitochondrial Dysfunction	22.1	0.187	#NUM!	ACO1,ACO2,AIFM1,ATP5F1A,ATP5F1B,ATP5PB,ATPAF1,CASP8,CAT,COX10,COX11,COX15,CPT1A,CYCS,DMAC2L,GPD2,GSR,NDUFS1,NDUFS2,OGDH,PDHA1,PRDX3,SDHA,SDHB,SDHC,SDHD,SOD2,UQCRC2,UQCRFS1,VDAC1,VDAC2,VDAC3
TCA Cycle II (Eukaryotic)	21.9	0.667	#NUM!	ACO1,ACO2,CS,DHTKD1,DLD,DLST,FH,IDH3A,MDH1,MDH2,OGDH,SDHA,SDHB,SDHC,SDHD,SUCLA2
tRNA Charging	18.9	0.436	#NUM!	AARS2,DARS2,EARS2,GARS1,HARS2,IARS2,KARS1,LARS2,MARS2,NARS2,PARS2,RARS1,RARS2,TARS1,TARS2,WARS2,YARS2
Valine Degradation I	16.6	0.667	#NUM!	ACADSB,ALDH6A1,AUH,BCKDHA,BCKDHB,DBT,DLD,EHHADH,HADHA,HADHB,HIBADH,HIBCH
Sirtuin Signaling Pathway	15.9	0.113	#NUM!	ACLY,ATP5F1A,ATP5F1B,ATP5PB,CPT1A,GLS,GLUD1,GOT2,LDHB,NDUFS1,NDUFS2,PDHA1,PDK1,PPIF,SDHA,SDHB,SDHC,SDHD,SIRT5,SLC25A4,SLC25A5,SOD2,TIMM17A,TIMM8A,TOMM20,TOMM34,TOMM40L,TOMM70,UQCRC2,UQCRFS1,VDAC1,VDAC2,VDAC3
Fatty Acid β-oxidation I	11.1	0.344	#NUM!	ACADM,ACSL1,ACSL4,AUH,EHHADH,HADH,HADHA,HADHB,HSD17B4,IVD,SCP2
Oxidative Phosphorylation	10.7	0.156	#NUM!	ATP5F1A,ATP5F1B,ATP5PB,ATPAF1,COX10,COX11,COX15,CYCS,DMAC2L,NDUFS1,NDUFS2,SDHA,SDHB,SDHC,SDHD,UQCRC2,UQCRFS1
Isoleucine Degradation I	8.35	0.467	#NUM!	ACADSB,ACAT1,AUH,DLD,EHHADH,HADHA,HADHB
Superpathway of Methionine Degradation	7.68	0.243	#NUM!	AHCYL1,DLD,GOT2,MMUT,MRM2,NSUN4,PCCA,PCCB,SUOX
Branched-chain α-keto acid Dehydrogenase Complex	6.91	1	#NUM!	BCKDHA,BCKDHB,DBT,DLD
Leucine Degradation I	6.57	0.556	#NUM!	ACADM,AUH,IVD,MCCC1,MCCC2
Folate Transformations I	6.57	0.556	#NUM!	MTHFD1,MTHFD1L,MTHFD2,SHMT1,SHMT2
Glutaryl-CoA Degradation	6.54	0.375	#NUM!	ACAT1,EHHADH,HADH,HADHA,HADHB,HSD17B4
Ketolysis	6.27	0.5	#NUM!	ACAT1,BDH1,HADHA,HADHB,OXCT1
2-ketoglutarate Dehydrogenase Complex	6.22	0.8	#NUM!	DHTKD1,DLD,DLST,OGDH
2-oxobutanoate Degradation I	6.22	0.8	#NUM!	DLD,MMUT,PCCA,PCCB
Folate Polyglutamylation	6.22	0.8	#NUM!	MTHFD1,MTHFD1L,SHMT1,SHMT2
Superpathway of Geranylgeranyldiphosphate Biosynthesis I (via Mevalonate)	6.19	0.333	#NUM!	ACAT1,COX10,FDPS,HADHA,HADHB,IDI1
Tryptophan Degradation III (Eukaryotic)	5.49	0.261	#NUM!	ACAT1,EHHADH,HADH,HADHA,HADHB,HSD17B4
Acetyl-CoA Biosynthesis I (Pyruvate Dehydrogenase Complex)	5.39	0.571	#NUM!	DBT,DLAT,DLD,PDHA1
Superpathway of Cholesterol Biosynthesis	4.86	0.207	#NUM!	ACAT1,DHCR24,FDPS,HADHA,HADHB,IDI1
Citrulline Biosynthesis	4.84	0.444	#NUM!	ALDH18A1,GLS,GLS2,OAT
Methylmalonyl Pathway	4.59	0.75	#NUM!	MMUT,PCCA,PCCB
Ketogenesis	4.44	0.364	#NUM!	ACAT1,BDH1,HADHA,HADHB
Ethanol Degradation IV	4.24	0.217	#NUM!	ACSL1,ALDH3A2,ALDH7A1,ALDH9A1,CAT
Tetrahydrofolate Salvage from 5,10-methenyltetrahydrofolate	4.19	0.6	#NUM!	MTHFD1,MTHFD1L,MTHFD2
Lysine Degradation II	4.19	0.6	#NUM!	AADAT,AASS,ALDH7A1
LPS/IL-1 Mediated Inhibition of RXR Function	4.03	0.0625	#NUM!	ACOX1,ACSL1,ACSL4,ALAS1,ALDH18A1,ALDH1L2,ALDH3A2,ALDH5A1,ALDH6A1,ALDH7A1,ALDH9A1,CAT,CPT1A,CPT2
Mevalonate Pathway I	3.97	0.286	#NUM!	ACAT1,HADHA,HADHB,IDI1
Superpathway of Citrulline Metabolism	3.85	0.267	#NUM!	ALDH18A1,GLS,GLS2,OAT
Induction of Apoptosis by HIV1	3.84	0.115	#NUM!	CASP8,CYCS,DIABLO,SLC25A13,SLC25A3,SLC25A4,SLC25A5
Stearate Biosynthesis I (Animals)	3.68	0.13	#NUM!	ACSL1,ACSL4,DBT,DHCR24,FASN,ZADH2
Aspartate Degradation II	3.66	0.429	#NUM!	GOT2,MDH1,MDH2
Mitochondrial L-carnitine Shuttle Pathway	3.62	0.235	#NUM!	ACSL1,ACSL4,CPT1A,CPT2
Histidine Degradation III	3.46	0.375	#NUM!	MTHFD1,MTHFD1L,MTHFD2
All-trans-decaprenyl Diphosphate Biosynthesis	3.45	1	#NUM!	PDSS1,PDSS2
Choline Degradation I	3.45	1	#NUM!	ALDH7A1,CHDH
Palmitate Biosynthesis I (Animals)	3.45	1	#NUM!	FASN,OXSM
L-glutamine Biosynthesis II (tRNA-dependent)	3.45	1	#NUM!	GATB,QRSL1
Fatty Acid Biosynthesis Initiation II	3.45	1	#NUM!	FASN,OXSM
Glycine Biosynthesis I	3.45	1	#NUM!	SHMT1,SHMT2
Glutamine Degradation I	3.45	1	#NUM!	GLS,GLS2
Oxidative Ethanol Degradation III	3.42	0.211	#NUM!	ACSL1,ALDH3A2,ALDH7A1,ALDH9A1
Fatty Acid α-oxidation	3.33	0.2	#NUM!	ALDH3A2,ALDH7A1,ALDH9A1,TMLHE
Heme Biosynthesis II	3.29	0.333	#NUM!	ALAS1,CPOX,FECH
L-carnitine Biosynthesis	2.98	0.667	#NUM!	ALDH9A1,TMLHE
Inosine-5'-phosphate Biosynthesis II	2.98	0.667	#NUM!	ATIC,PAICS
4-aminobutyrate Degradation I	2.98	0.667	#NUM!	ALDH5A1,SUCLG2
Gluconeogenesis I	2.88	0.154	#NUM!	GPI,MDH1,MDH2,ME2
Heme Biosynthesis from Uroporphyrinogen-III I	2.69	0.5	#NUM!	CPOX,FECH
Proline Biosynthesis I	2.69	0.5	#NUM!	ALDH18A1,PYCR1
Ethanol Degradation II	2.54	0.125	#NUM!	ACSL1,ALDH3A2,ALDH7A1,ALDH9A1
Lysine Degradation V	2.47	0.4	#NUM!	AADAT,ALDH7A1
Trans, trans-farnesyl Diphosphate Biosynthesis	2.47	0.4	#NUM!	FDPS,IDI1
dTMP De Novo Biosynthesis	2.47	0.4	#NUM!	SHMT1,SHMT2
Glutamate Degradation III (via 4-aminobutyrate)	2.47	0.4	#NUM!	ALDH5A1,SUCLG2
Ubiquinol-10 Biosynthesis (Eukaryotic)	2.43	0.176	#NUM!	BCKDHA,COQ2,ECHDC1
Histamine Degradation	2.43	0.176	#NUM!	ALDH3A2,ALDH7A1,ALDH9A1
Arginine Biosynthesis IV	2.3	0.333	#NUM!	GLUD1,OAT
Proline Biosynthesis II (from Arginine)	2.3	0.333	#NUM!	OAT,PYCR1
Arginine Degradation VI (Arginase 2 Pathway)	2.3	0.333	#NUM!	OAT,PYCR1
Glycerol Degradation I	2.3	0.333	#NUM!	GK,GPD2
Glycine Cleavage Complex	2.3	0.333	#NUM!	DLD,GCSH
Putrescine Degradation III	2.17	0.143	#NUM!	ALDH3A2,ALDH7A1,ALDH9A1
Superpathway of Serine and Glycine Biosynthesis I	2.16	0.286	#NUM!	SHMT1,SHMT2
Pyrimidine Deoxyribonucleotides De Novo Biosynthesis I	2.11	0.136	#NUM!	AK4,CMPK2,NME6
Methionine Degradation I (to Homocysteine)	2.11	0.136	#NUM!	AHCYL1,MRM2,NSUN4
Superoxide Radicals Degradation	2.04	0.25	#NUM!	CAT,SOD2
Tumoricidal Function of Hepatic Natural Killer Cells	2	0.125	#NUM!	AIFM1,CASP8,CYCS
Cysteine Biosynthesis III (mammalia)	2	0.125	#NUM!	AHCYL1,MRM2,NSUN4
Tryptophan Degradation X (Mammalian, via Tryptamine)	1.95	0.12	#NUM!	ALDH3A2,ALDH7A1,ALDH9A1
UDP-N-acetyl-D-galactosamine Biosynthesis II	1.94	0.222	#NUM!	GPI,HK1
Glycine Betaine Degradation	1.84	0.2	#NUM!	SHMT1,SHMT2
Huntington's Disease Signaling	1.84	0.0422	#NUM!	ATP5F1A,ATP5F1B,ATP5PB,CASP8,CYCS,DNM1L,GLS,HSPA9,SDHA,SDHB
Iron homeostasis signaling pathway	1.82	0.0511	#NUM!	ABCB10,ACO1,ACO2,FECH,FXN,HSPA9,NFS1
Senescence Pathway	1.81	0.04	#NUM!	CAT,CDC25C,DHCR24,DLAT,DLD,MCU,PDHA1,PDHX,PDK1,PDK2,SOD2
Purine Nucleotides De Novo Biosynthesis II	1.76	0.182	#NUM!	ATIC,PAICS
Dopamine Degradation	1.74	0.1	#NUM!	ALDH3A2,ALDH7A1,ALDH9A1
Aryl Hydrocarbon Receptor Signaling	1.73	0.049	#NUM!	ALDH18A1,ALDH1L2,ALDH3A2,ALDH5A1,ALDH6A1,ALDH7A1,ALDH9A1
Acetyl-CoA Biosynthesis III (from Citrate)	1.73	1	#NUM!	ACLY
Sulfite Oxidation IV	1.73	1	#NUM!	SUOX
Alanine Biosynthesis III	1.73	1	#NUM!	NFS1
Fatty Acid Activation	1.62	0.154	#NUM!	ACSL1,ACSL4
NAD Phosphorylation and Dephosphorylation	1.62	0.154	#NUM!	NADK2,NNT
Phenylalanine Degradation IV (Mammalian, via Side Chain)	1.56	0.143	#NUM!	ALDH3A2,GOT2
Noradrenaline and Adrenaline Degradation	1.56	0.0857	#NUM!	ALDH3A2,ALDH7A1,ALDH9A1
Granzyme B Signaling	1.45	0.125	#NUM!	CASP8,CYCS
β-alanine Degradation I	1.43	0.5	#NUM!	ALDH6A1
Alanine Degradation III	1.43	0.5	#NUM!	GPT2
Flavin Biosynthesis IV (Mammalian)	1.43	0.5	#NUM!	RFK
Alanine Biosynthesis II	1.43	0.5	#NUM!	GPT2
Glutamate Biosynthesis II	1.43	0.5	#NUM!	GLUD1
Glutamate Degradation X	1.43	0.5	#NUM!	GLUD1
γ-linolenate Biosynthesis II (Animals)	1.4	0.118	#NUM!	ACSL1,ACSL4
Triacylglycerol Biosynthesis	1.38	0.0732	#NUM!	AGPAT5,DBT,GPAM
Pyrimidine Ribonucleotides Interconversion	1.38	0.0732	#NUM!	AK4,CMPK2,NME6
Pyrimidine Ribonucleotides De Novo Biosynthesis	1.33	0.0698	#NUM!	AK4,CMPK2,NME6
CDP-diacylglycerol Biosynthesis I	1.27	0.1	#NUM!	AGPAT5,GPAM
PFKFB4 Signaling Pathway	1.26	0.0652	#NUM!	GPI,HK1,TKT
Trehalose Degradation II (Trehalase)	1.26	0.333	#NUM!	HK1
Geranylgeranyldiphosphate Biosynthesis	1.26	0.333	#NUM!	COX10
Biotin-carboxyl Carrier Protein Assembly	1.26	0.333	#NUM!	ACACA
Glycerol-3-phosphate Shuttle	1.26	0.333	#NUM!	GPD2
Glutamate Degradation II	1.26	0.333	#NUM!	GOT2
Tyrosine Biosynthesis IV	1.26	0.333	#NUM!	PCBD2
Aspartate Biosynthesis	1.26	0.333	#NUM!	GOT2
Phosphatidylglycerol Biosynthesis II (Non-plastidic)	1.2	0.0909	#NUM!	AGPAT5,GPAM
Phenylethylamine Degradation I	1.14	0.25	#NUM!	ALDH3A2
Glutathione Redox Reactions II	1.14	0.25	#NUM!	GSR
Arginine Degradation I (Arginase Pathway)	1.14	0.25	#NUM!	OAT
L-cysteine Degradation I	1.14	0.25	#NUM!	GOT2
Phenylalanine Degradation I (Aerobic)	1.14	0.25	#NUM!	PCBD2
Molybdenum Cofactor Biosynthesis	1.14	0.25	#NUM!	NFS1
Acetate Conversion to Acetyl-CoA	1.14	0.25	#NUM!	ACSL1
Fatty Acid β-oxidation III (Unsaturated, Odd Number)	1.14	0.25	#NUM!	EHHADH
Tetrapyrrole Biosynthesis II	1.04	0.2	#NUM!	ALAS1
Retinoic acid Mediated Apoptosis Signaling	0.987	0.05	#NUM!	CASP8,CYCS,DAP3
AMPK Signaling	0.975	0.033	#NUM!	ACACA,AK2,AK3,AK4,CPT1A,CPT2,FASN
Pyruvate Fermentation to Lactate	0.967	0.167	#NUM!	LDHB
Ceramide Biosynthesis	0.967	0.167	#NUM!	SPTLC2
Pentose Phosphate Pathway (Non-oxidative Branch)	0.967	0.167	#NUM!	TKT
Ceramide Degradation	0.967	0.167	#NUM!	ASAH2
GDP-mannose Biosynthesis	0.967	0.167	#NUM!	GPI
Apoptosis Signaling	0.936	0.0404	#NUM!	AIFM1,CASP8,CYCS,DIABLO
PXR/RXR Activation	0.91	0.0462	#NUM!	ALAS1,ALDH3A2,CPT1A
Thioredoxin Pathway	0.907	0.143	#NUM!	TXNRD1
Phosphatidylcholine Biosynthesis I	0.907	0.143	#NUM!	CHPT1
GDP-glucose Biosynthesis	0.907	0.143	#NUM!	HK1
Serotonin Degradation	0.879	0.0448	#NUM!	ALDH3A2,ALDH7A1,ALDH9A1
Cytotoxic T Lymphocyte-mediated Apoptosis of Target Cells	0.876	0.0588	#NUM!	CASP8,CYCS
TWEAK Signaling	0.854	0.0571	#NUM!	CASP8,CYCS
Sphingosine and Sphingosine-1-phosphate Metabolism	0.851	0.125	#NUM!	ASAH2
Glucose and Glucose-1-phosphate Degradation	0.851	0.125	#NUM!	HK1
NRF2-mediated Oxidative Stress Response	0.836	0.0317	#NUM!	CAT,DNAJA3,DNAJC11,GSR,SOD2,TXNRD1
Pentose Phosphate Pathway	0.762	0.1	#NUM!	TKT
Xenobiotic Metabolism Signaling	0.759	0.0279	#NUM!	ALDH18A1,ALDH1L2,ALDH3A2,ALDH5A1,ALDH6A1,ALDH7A1,ALDH9A1,CAT
Aldosterone Signaling in Epithelial Cells	0.752	0.0316	#NUM!	DNAJC11,HSPA9,HSPD1,PI4KA,TRAP1
Role of PKR in Interferon Induction and Antiviral Response	0.745	0.0488	#NUM!	CASP8,CYCS
BER pathway	0.69	0.0833	#NUM!	POLG
TR/RXR Activation	0.678	0.0357	#NUM!	ACACA,FASN,NCOA4
Oleate Biosynthesis II (Animals)	0.662	0.0769	#NUM!	ALDH6A1
Cholesterol Biosynthesis I	0.662	0.0769	#NUM!	DHCR24
Bile Acid Biosynthesis, Neutral Pathway	0.662	0.0769	#NUM!	SCP2
Cholesterol Biosynthesis II (via 24,25-dihydrolanosterol)	0.662	0.0769	#NUM!	DHCR24
Cholesterol Biosynthesis III (via Desmosterol)	0.662	0.0769	#NUM!	DHCR24
Colanic Acid Building Blocks Biosynthesis	0.633	0.0714	#NUM!	GPI
TNFR1 Signaling	0.616	0.04	#NUM!	CASP8,CYCS
Death Receptor Signaling	0.613	0.033	#NUM!	CASP8,CYCS,DIABLO
Choline Biosynthesis III	0.606	0.0667	#NUM!	CHPT1
CD27 Signaling in Lymphocytes	0.582	0.0377	#NUM!	CASP8,CYCS
Lymphotoxin β Receptor Signaling	0.582	0.0377	#NUM!	CYCS,DIABLO
Mismatch Repair in Eukaryotes	0.582	0.0625	#NUM!	MLH1
Vitamin-C Transport	0.582	0.0625	#NUM!	TXNRD1
Parkinson's Signaling	0.582	0.0625	#NUM!	CYCS
Salvage Pathways of Pyrimidine Ribonucleotides	0.561	0.0309	#NUM!	AK4,CMPK2,NME6
PPARα/RXRα Activation	0.544	0.0263	#NUM!	ACOX1,FASN,GK,GOT2,GPD2
Methylglyoxal Degradation III	0.539	0.0556	#NUM!	ZADH2
Apelin Muscle Signaling Pathway	0.519	0.0526	#NUM!	TFAM
Inflammasome pathway	0.5	0.05	#NUM!	CASP8
Autophagy	0.498	0.0328	#NUM!	NBR1,STX17
Type I Diabetes Mellitus Signaling	0.461	0.027	#NUM!	CASP8,CYCS,HSPD1
Myc Mediated Apoptosis Signaling	0.461	0.0308	#NUM!	CASP8,CYCS
Role of Lipids/Lipid Rafts in the Pathogenesis of Influenza	0.451	0.0435	#NUM!	FDPS
Glutathione Redox Reactions I	0.437	0.0417	#NUM!	GSR
3-phosphoinositide Biosynthesis	0.431	0.0244	#NUM!	CDC25C,PGAM5,PI4KA,PPTC7
Sphingosine-1-phosphate Signaling	0.424	0.0256	#NUM!	ASAH2,CASP8,RHOT1
D-myo-inositol (1,4,5)-Trisphosphate Biosynthesis	0.423	0.04	#NUM!	PI4KA
Glycolysis I	0.41	0.0385	#NUM!	GPI
LXR/RXR Activation	0.401	0.0248	#NUM!	ACACA,FASN,HADH
Acetone Degradation I (to Methylglyoxal)	0.363	0.0333	#NUM!	ZADH2
PEDF Signaling	0.34	0.0244	#NUM!	CASP8,SOD2
Circadian Rhythm Signaling	0.333	0.0303	#NUM!	CRY1
D-myo-inositol (1,4,5,6)-Tetrakisphosphate Biosynthesis	0.309	0.0214	#NUM!	CDC25C,PGAM5,PPTC7
D-myo-inositol (3,4,5,6)-tetrakisphosphate Biosynthesis	0.309	0.0214	#NUM!	CDC25C,PGAM5,PPTC7
Ceramide Signaling	0.306	0.0227	#NUM!	CYCS,DIABLO
Cardiac β-adrenergic Signaling	0.305	0.0213	#NUM!	AKAP1,AKAP10,PDE12
Complement System	0.298	0.027	#NUM!	C1QBP
Superpathway of Inositol Phosphate Compounds	0.294	0.0203	#NUM!	CDC25C,PGAM5,PI4KA,PPTC7
Docosahexaenoic Acid (DHA) Signaling	0.289	0.0263	#NUM!	CYCS
Regulation of Actin-based Motility by Rho	0.277	0.0213	#NUM!	PI4KA,RHOT1
GABA Receptor Signaling	0.272	0.0211	#NUM!	ALDH5A1,ALDH9A1
Estrogen Biosynthesis	0.267	0.0244	#NUM!	HSD17B4
Amyotrophic Lateral Sclerosis Signaling	0.263	0.0206	#NUM!	CAT,CYCS
3-phosphoinositide Degradation	0.256	0.0195	#NUM!	CDC25C,PGAM5,PPTC7
tRNA Splicing	0.253	0.0233	#NUM!	PDE12
BAG2 Signaling Pathway	0.253	0.0233	#NUM!	HSPA9
D-myo-inositol-5-phosphate Metabolism	0.253	0.0194	#NUM!	CDC25C,PGAM5,PPTC7
Role of RIG1-like Receptors in Antiviral Innate Immunity	0.247	0.0227	#NUM!	CASP8
Role of Oct4 in Mammalian Embryonic Stem Cell Pluripotency	0.235	0.0217	#NUM!	PHB
Triacylglycerol Degradation	0.229	0.0213	#NUM!	TARS2
Cell Cycle: G2/M DNA Damage Checkpoint Regulation	0.218	0.0204	#NUM!	CDC25C
Primary Immunodeficiency Signaling	0.213	0.02	#NUM!	UNG
Glucocorticoid Receptor Signaling	0	0.00298	#NUM!	HSPA9
Axonal Guidance Signaling	0	0.00412	#NUM!	AFG3L2,PITRM1
Synaptic Long Term Depression	0	0.00529	#NUM!	PNPLA8
p53 Signaling	0	0.0102	#NUM!	PMAIP1
Acute Phase Response Signaling	0	0.00559	#NUM!	SOD2
FXR/RXR Activation	0	0.00794	#NUM!	FASN
Role of BRCA1 in DNA Damage Response	0	0.0125	#NUM!	MLH1
Clathrin-mediated Endocytosis Signaling	0	0.00518	#NUM!	DNM1L
IL-8 Signaling	0	0.005	#NUM!	RHOT1
CXCR4 Signaling	0	0.00599	#NUM!	RHOT1
Reelin Signaling in Neurons	0	0.0155	#NUM!	PDK1,PDK2
HIF1α Signaling	0	0.00885	#NUM!	LDHB
Endothelin-1 Signaling	0	0.0106	#NUM!	CASP8,PNPLA8
Relaxin Signaling	0	0.00667	#NUM!	PDE12
Agrin Interactions at Neuromuscular Junction	0	0.0127	#NUM!	LAMC1
Semaphorin Signaling in Neurons	0	0.0167	#NUM!	RHOT1
Thrombin Signaling	0	0.00481	#NUM!	RHOT1
Cardiac Hypertrophy Signaling	0	0.00417	#NUM!	RHOT1
CDK5 Signaling	0	0.00926	#NUM!	LAMC1
Molecular Mechanisms of Cancer	0	0.0153	#NUM!	CASP8,CDC25C,CYCS,DIABLO,PMAIP1,RHOT1
Mitotic Roles of Polo-Like Kinase	0	0.0152	#NUM!	CDC25C
HMGB1 Signaling	0	0.00606	#NUM!	RHOT1
Role of CHK Proteins in Cell Cycle Checkpoint Control	0	0.0175	#NUM!	CDC25C
Cholecystokinin/Gastrin-mediated Signaling	0	0.0084	#NUM!	RHOT1
ATM Signaling	0	0.0103	#NUM!	CDC25C
Androgen Signaling	0	0.00735	#NUM!	NCOA4
Germ Cell-Sertoli Cell Junction Signaling	0	0.00585	#NUM!	RHOT1
Renal Cell Carcinoma Signaling	0	0.0125	#NUM!	FH
Small Cell Lung Cancer Signaling	0	0.0141	#NUM!	CYCS
Endometrial Cancer Signaling	0	0.0167	#NUM!	MLH1
Glioma Signaling	0	0.00909	#NUM!	IDH1
Acute Myeloid Leukemia Signaling	0	0.0112	#NUM!	IDH1
Type II Diabetes Mellitus Signaling	0	0.0141	#NUM!	ACSL1,ACSL4
Production of Nitric Oxide and Reactive Oxygen Species in Macrophages	0	0.0106	#NUM!	CAT,RHOT1
Colorectal Cancer Metastasis Signaling	0	0.00791	#NUM!	MLH1,RHOT1
mTOR Signaling	0	0.00476	#NUM!	RHOT1
ILK Signaling	0	0.00526	#NUM!	RHOT1
Hereditary Breast Cancer Signaling	0	0.0143	#NUM!	CDC25C,MLH1
Rac Signaling	0	0.00893	#NUM!	PI4KA
RhoA Signaling	0	0.00813	#NUM!	PI4KA
Phospholipase C Signaling	0	0.00389	#NUM!	RHOT1
Ovarian Cancer Signaling	0	0.00719	#NUM!	MLH1
Atherosclerosis Signaling	0	0.00794	#NUM!	PNPLA8
Protein Kinase A Signaling	0	0.0126	#NUM!	AKAP1,AKAP10,CDC25C,PDE12,PTPN4
Estrogen-Dependent Breast Cancer Signaling	0	0.0135	#NUM!	HSD17B4
Glioma Invasiveness Signaling	0	0.0135	#NUM!	RHOT1
Glioblastoma Multiforme Signaling	0	0.00606	#NUM!	RHOT1
Neuroprotective Role of THOP1 in Alzheimer's Disease	0	0.00862	#NUM!	IDE
Role of Wnt/GSK-3β Signaling in the Pathogenesis of Influenza	0	0.0128	#NUM!	NCOA4
Nur77 Signaling in T Lymphocytes	0	0.0169	#NUM!	CYCS
Role of MAPK Signaling in the Pathogenesis of Influenza	0	0.0125	#NUM!	PNPLA8
Role of PI3K/AKT Signaling in the Pathogenesis of Influenza	0	0.0156	#NUM!	MLH1
Cell Cycle Control of Chromosomal Replication	0	0.0179	#NUM!	DNA2
Actin Nucleation by ARP-WASP Complex	0	0.0139	#NUM!	RHOT1
Signaling by Rho Family GTPases	0	0.0082	#NUM!	PI4KA,RHOT1
RhoGDI Signaling	0	0.0111	#NUM!	PI4KA,RHOT1
eNOS Signaling	0	0.0126	#NUM!	CASP8,HSPA9
Heparan Sulfate Biosynthesis	0	0.0128	#NUM!	TARS2
Heparan Sulfate Biosynthesis (Late Stages)	0	0.0141	#NUM!	TARS2
Pyridoxal 5'-phosphate Salvage Pathway	0	0.0154	#NUM!	PNPO
Phospholipases	0	0.0159	#NUM!	PNPLA8
Antioxidant Action of Vitamin C	0	0.0183	#NUM!	PNPLA8,TXNRD1
Gαq Signaling	0	0.00637	#NUM!	RHOT1
Remodeling of Epithelial Adherens Junctions	0	0.0147	#NUM!	DNM1L
Sperm Motility	0	0.00448	#NUM!	PNPLA8
Tec Kinase Signaling	0	0.0061	#NUM!	RHOT1
UVA-Induced MAPK Signaling	0	0.0102	#NUM!	CYCS
Unfolded protein response	0	0.0179	#NUM!	HSPA9
Protein Ubiquitination Pathway	0	0.0183	#NUM!	DNAJC11,HSPA9,HSPD1,PSMA6,TRAP1
Insulin Receptor Signaling	0	0.00719	#NUM!	ACLY
Integrin Signaling	0	0.00469	#NUM!	RHOT1
cAMP-mediated signaling	0	0.0132	#NUM!	AKAP1,AKAP10,PDE12
Glutamate Receptor Signaling	0	0.0175	#NUM!	GLS
NF-κB Signaling	0	0.00559	#NUM!	CASP8
G-Protein Coupled Receptor Signaling	0	0.00368	#NUM!	PDE12
Gustation Pathway	0	0.00649	#NUM!	PDE12
Phagosome Formation	0	0.008	#NUM!	RHOT1
Cancer Drug Resistance By Drug Efflux	0	0.0172	#NUM!	PDK1
Sumoylation Pathway	0	0.00971	#NUM!	RHOT1
Osteoarthritis Pathway	0	0.00474	#NUM!	CASP8
GP6 Signaling Pathway	0	0.0084	#NUM!	LAMC1
Neuroinflammation Signaling Pathway	0	0.0133	#NUM!	CASP8,GLS,IDE,SOD2
Opioid Signaling Pathway	0	0.00405	#NUM!	PDK1
NER Pathway	0	0.00971	#NUM!	DNA2
Endocannabinoid Neuronal Synapse Pathway	0	0.00781	#NUM!	NDUFS2
Endocannabinoid Cancer Inhibition Pathway	0	0.014	#NUM!	CASP8,SPTLC2
Apelin Adipocyte Signaling Pathway	0	0.0122	#NUM!	CAT
Apelin Cardiomyocyte Signaling Pathway	0	0.0101	#NUM!	CAT
Cardiac Hypertrophy Signaling (Enhanced)	0	0.00411	#NUM!	PDE12,PDK1
T Cell Exhaustion Signaling Pathway	0	0.00571	#NUM!	PDK1
Systemic Lupus Erythematosus In T Cell Signaling Pathway	0	0.00901	#NUM!	CASP8,PDK1,RHOT1
White Adipose Tissue Browning Pathway	0	0.0155	#NUM!	LDHB,SLC16A1
Hepatic Fibrosis Signaling Pathway	0	0.0136	#NUM!	PDK1,RHOT1,SDHA,SDHB,SOD2
Calcium Signaling	0	0.0146	#NUM!	LETM1,MCU,MICU1
Eicosanoid Signaling	0	0.0152	#NUM!	PNPLA8

## Sheet: Canonical Pathways module 2
Canonical pathway anlysis of module 2 clients , related to figure 3
© 2000-2020 QIAGEN. All rights reserved.
Ingenuity Canonical Pathways	-log(p-value)	Ratio	z-score	Molecules
Mitochondrial Dysfunction	84.7	0.45	#NUM!	ATP5F1C,ATP5F1D,ATP5F1E,ATP5MC1,ATP5MC2,ATP5MC3,ATP5ME,ATP5MF,ATP5MG,ATP5PD,ATP5PF,ATP5PO,ATPAF2,COX17,COX4I1,COX5A,COX5B,COX6A1,COX6B1,COX6C,COX7A2,COX7A2L,COX7B,COX8A,CYC1,FIS1,GLRX2,GPX4,HSD17B10,HTRA2,NDUFA1,NDUFA10,NDUFA11,NDUFA12,NDUFA13,NDUFA2,NDUFA3,NDUFA4,NDUFA5,NDUFA6,NDUFA7,NDUFA8,NDUFA9,NDUFAB1,NDUFAF1,NDUFAF2,NDUFB1,NDUFB10,NDUFB11,NDUFB2,NDUFB3,NDUFB4,NDUFB5,NDUFB6,NDUFB7,NDUFB8,NDU…
Oxidative Phosphorylation	84	0.606	#NUM!	ATP5F1C,ATP5F1D,ATP5F1E,ATP5MC1,ATP5MC2,ATP5MC3,ATP5ME,ATP5MF,ATP5MG,ATP5PD,ATP5PF,ATP5PO,ATPAF2,COX17,COX4I1,COX5A,COX5B,COX6A1,COX6B1,COX6C,COX7A2,COX7A2L,COX7B,COX8A,CYC1,NDUFA1,NDUFA10,NDUFA11,NDUFA12,NDUFA13,NDUFA2,NDUFA3,NDUFA4,NDUFA5,NDUFA6,NDUFA7,NDUFA8,NDUFA9,NDUFAB1,NDUFB1,NDUFB10,NDUFB11,NDUFB2,NDUFB3,NDUFB4,NDUFB5,NDUFB6,NDUFB7,NDUFB8,NDUFB9,NDUFS3,NDUFS4,NDUFS5,NDUFS6,NDUFS7,NDUFS8,N…
Sirtuin Signaling Pathway	44.8	0.213	#NUM!	ATP5F1C,ATP5F1D,ATP5F1E,ATP5MC1,ATP5PF,BAX,CYC1,IDH2,NDUFA1,NDUFA10,NDUFA11,NDUFA12,NDUFA13,NDUFA2,NDUFA3,NDUFA4,NDUFA5,NDUFA6,NDUFA7,NDUFA8,NDUFA9,NDUFAB1,NDUFAF1,NDUFAF2,NDUFB1,NDUFB10,NDUFB11,NDUFB2,NDUFB3,NDUFB4,NDUFB5,NDUFB6,NDUFB7,NDUFB8,NDUFB9,NDUFS3,NDUFS4,NDUFS5,NDUFS6,NDUFS7,NDUFS8,NDUFV1,NDUFV2,NDUFV3,PAM16,PCK2,SLC25A6,SOD1,TIMM10,TIMM13,TIMM17B,TIMM22,TIMM23,TIMM44,TIMM50,TIMM8B,TIMM…
Glutathione Redox Reactions I	5.22	0.25	#NUM!	GPX1,GPX4,GSTZ1,MGST1,MGST3,PRDX6
Glutaryl-CoA Degradation	3.63	0.25	#NUM!	GCDH,HSD17B10,HSD17B8,PARK7
Lipoate Biosynthesis and Incorporation II	3.4	1	#NUM!	LIAS,LIPT1
Fatty Acid β-oxidation I	3.4	0.156	#NUM!	ECHS1,ECI1,ECI2,HSD17B10,HSD17B8
Tryptophan Degradation III (Eukaryotic)	2.99	0.174	#NUM!	GCDH,HSD17B10,HSD17B8,PARK7
NADH Repair	2.93	0.667	#NUM!	GAPDH,NAXE
Tetrahydrobiopterin Biosynthesis I	2.93	0.667	#NUM!	PTS,SPR
Thiosulfate Disproportionation III (Rhodanese)	2.93	0.667	#NUM!	MPST,TST
Tetrahydrobiopterin Biosynthesis II	2.93	0.667	#NUM!	PTS,SPR
TCA Cycle II (Eukaryotic)	2.92	0.167	#NUM!	IDH3B,IDH3G,SDHAF4,SUCLG1
Apelin Adipocyte Signaling Pathway	2.9	0.0854	#NUM!	GPX1,GPX4,GSTZ1,MGST1,MGST3,PRDX6,SOD1
Induction of Apoptosis by HIV1	2.88	0.0984	#NUM!	BAK1,BAX,BID,HTRA2,SLC25A10,SLC25A6
Arsenate Detoxification I (Glutaredoxin)	2.64	0.5	#NUM!	GLRX2,GSTO1
Fatty Acid β-oxidation III (Unsaturated, Odd Number)	2.64	0.5	#NUM!	ECI1,ECI2
Isoleucine Degradation I	2.52	0.2	#NUM!	BCAT2,ECHS1,HSD17B10
Glutathione-mediated Detoxification	2.44	0.125	#NUM!	GSTO1,GSTZ1,MGST1,MGST3
NRF2-mediated Oxidative Stress Response	2.32	0.0529	#NUM!	AKR7A2,CCT7,CLPP,DNAJC19,FTH1,GSTO1,GSTZ1,MGST1,MGST3,SOD1
Pyrimidine Ribonucleotides Interconversion	2.06	0.0976	#NUM!	NME4,NUDT5,NUDT9,RECQL4
Pyrimidine Deoxyribonucleotides De Novo Biosynthesis I	2.04	0.136	#NUM!	DTYMK,DUT,NME4
Pyrimidine Ribonucleotides De Novo Biosynthesis	1.98	0.093	#NUM!	NME4,NUDT5,NUDT9,RECQL4
Tumoricidal Function of Hepatic Natural Killer Cells	1.93	0.125	#NUM!	BAX,BID,ENDOG
Leucine Degradation I	1.89	0.222	#NUM!	BCAT2,HMGCL
Folate Transformations I	1.89	0.222	#NUM!	MTHFD2L,MTHFS
Apoptosis Signaling	1.84	0.0606	#NUM!	BAD,BAK1,BAX,BID,ENDOG,HTRA2
NAD Salvage Pathway II	1.84	0.115	#NUM!	NMNAT3,NT5C,NT5M
Lipoate Salvage and Modification	1.7	1	#NUM!	LIPT1
Guanosine Nucleotides Degradation III	1.64	0.167	#NUM!	NT5C,NT5M
Acyl-CoA Hydrolysis	1.57	0.154	#NUM!	ACOT7,THEM4
Urate Biosynthesis/Inosine 5'-phosphate Degradation	1.57	0.154	#NUM!	NT5C,NT5M
Adenosine Nucleotides Degradation II	1.46	0.133	#NUM!	NT5C,NT5M
Granzyme B Signaling	1.4	0.125	#NUM!	BID,ENDOG
L-DOPA Degradation	1.4	0.5	#NUM!	COMT
Flavin Biosynthesis IV (Mammalian)	1.4	0.5	#NUM!	FLAD1
L-cysteine Degradation III	1.4	0.5	#NUM!	MPST
Threonine Degradation II	1.4	0.5	#NUM!	GCAT
Cardiolipin Biosynthesis II	1.4	0.5	#NUM!	PTPMT1
Vitamin-C Transport	1.4	0.125	#NUM!	GSTO1,TXNRD2
Docosahexaenoic Acid (DHA) Signaling	1.4	0.0789	#NUM!	BAD,BAX,BID
Valine Degradation I	1.31	0.111	#NUM!	BCAT2,ECHS1
Purine Nucleotides Degradation II (Aerobic)	1.31	0.111	#NUM!	NT5C,NT5M
Serotonin Receptor Signaling	1.27	0.0698	#NUM!	PTS,QDPR,SPR
Methylglyoxal Degradation I	1.23	0.333	#NUM!	HAGH
Coenzyme A Biosynthesis	1.23	0.333	#NUM!	COASY
D-glucuronate Degradation I	1.23	0.333	#NUM!	DCXR
L-serine Degradation	1.23	0.333	#NUM!	SDSL
Stearate Biosynthesis I (Animals)	1.2	0.0652	#NUM!	ACOT7,LIPT2,THEM4
Dopamine Receptor Signaling	1.17	0.0519	#NUM!	COMT,PTS,QDPR,SPR
Phosphatidylglycerol Biosynthesis II (Non-plastidic)	1.15	0.0909	#NUM!	CRLS1,PTPMT1
Methylmalonyl Pathway	1.11	0.25	#NUM!	MCEE
Ascorbate Recycling (Cytosolic)	1.11	0.25	#NUM!	GSTO1
Glutathione Redox Reactions II	1.11	0.25	#NUM!	TXNDC12
Proline Biosynthesis I	1.11	0.25	#NUM!	PYCR2
Phenylalanine Degradation I (Aerobic)	1.11	0.25	#NUM!	QDPR
Glycolysis I	1.03	0.0769	#NUM!	GAPDH,TPI1
Tetrahydrofolate Salvage from 5,10-methenyltetrahydrofolate	1.02	0.2	#NUM!	MTHFD2L
Tetrapyrrole Biosynthesis II	1.02	0.2	#NUM!	HMBS
2-oxobutanoate Degradation I	1.02	0.2	#NUM!	MCEE
Tyrosine Degradation I	1.02	0.2	#NUM!	GSTZ1
Folate Polyglutamylation	1.02	0.2	#NUM!	FPGS
Acute Myeloid Leukemia Signaling	0.991	0.0449	#NUM!	BAD,IDH2,IDH3B,IDH3G
Proline Biosynthesis II (from Arginine)	0.943	0.167	#NUM!	PYCR2
Arginine Degradation VI (Arginase 2 Pathway)	0.943	0.167	#NUM!	PYCR2
Pentose Phosphate Pathway (Non-oxidative Branch)	0.943	0.167	#NUM!	RPIA
Selenocysteine Biosynthesis II (Archaea and Eukaryotes)	0.943	0.167	#NUM!	PSTK
NAD Biosynthesis III	0.943	0.167	#NUM!	NMNAT3
Amyotrophic Lateral Sclerosis Signaling	0.889	0.0412	#NUM!	BAX,BID,GPX1,SOD1
NAD Biosynthesis from 2-amino-3-carboxymuconate Semialdehyde	0.883	0.143	#NUM!	NMNAT3
Thioredoxin Pathway	0.883	0.143	#NUM!	TXNRD2
Acetyl-CoA Biosynthesis I (Pyruvate Dehydrogenase Complex)	0.883	0.143	#NUM!	PDHB
NAD Salvage Pathway III	0.883	0.143	#NUM!	NMNAT3
Myc Mediated Apoptosis Signaling	0.854	0.0462	#NUM!	BAD,BAX,BID
Retinoate Biosynthesis I	0.854	0.0606	#NUM!	DHRS4,RDH14
Histidine Degradation III	0.827	0.125	#NUM!	MTHFD2L
Superoxide Radicals Degradation	0.827	0.125	#NUM!	SOD1
Noradrenaline and Adrenaline Degradation	0.812	0.0571	#NUM!	COMT,DHRS4
Aryl Hydrocarbon Receptor Signaling	0.801	0.035	#NUM!	BAX,GSTO1,GSTZ1,MGST1,MGST3
Interferon Signaling	0.793	0.0556	#NUM!	BAK1,BAX
Sucrose Degradation V (Mammalian)	0.78	0.111	#NUM!	TPI1
Heme Biosynthesis II	0.78	0.111	#NUM!	HMBS
Prostanoid Biosynthesis	0.74	0.1	#NUM!	PTGES2
Pentose Phosphate Pathway	0.74	0.1	#NUM!	RPIA
Glycine Betaine Degradation	0.74	0.1	#NUM!	SDSL
3-phosphoinositide Degradation	0.712	0.0325	#NUM!	NT5C,NUDT2,NUDT5,NUDT9,PTPMT1
Huntington's Disease Signaling	0.708	0.0295	#NUM!	ATP5F1C,ATP5F1D,ATP5F1E,ATP5MC1,ATP5PF,BAX,GNG5
Estrogen Biosynthesis	0.706	0.0488	#NUM!	HSD17B10,HSD17B8
Triacylglycerol Biosynthesis	0.706	0.0488	#NUM!	CRLS1,LIPT2
Ketogenesis	0.701	0.0909	#NUM!	HMGCL
IL-7 Signaling Pathway	0.693	0.0385	#NUM!	BAD,BAK1,BAX
NAD biosynthesis II (from tryptophan)	0.638	0.0769	#NUM!	NMNAT3
Leukotriene Biosynthesis	0.638	0.0769	#NUM!	MGST3
Parkinson's Signaling	0.561	0.0625	#NUM!	PARK7
LPS/IL-1 Mediated Inhibition of RXR Function	0.539	0.0268	#NUM!	ABCB9,ECSIT,GSTO1,GSTZ1,MGST1,MGST3
EIF2 Signaling	0.539	0.0268	#NUM!	RPL10A,RPL34,RPL35A,RPS14,RPS15A,RPS18
Ubiquinol-10 Biosynthesis (Eukaryotic)	0.538	0.0588	#NUM!	COQ3
Methylglyoxal Degradation III	0.517	0.0556	#NUM!	AKR7A2
D-myo-inositol (1,4,5,6)-Tetrakisphosphate Biosynthesis	0.516	0.0286	#NUM!	NT5C,NUDT2,NUDT5,NUDT9
D-myo-inositol (3,4,5,6)-tetrakisphosphate Biosynthesis	0.516	0.0286	#NUM!	NT5C,NUDT2,NUDT5,NUDT9
CDP-diacylglycerol Biosynthesis I	0.48	0.05	#NUM!	CRLS1
The Visual Cycle	0.48	0.05	#NUM!	RDH14
Maturity Onset Diabetes of Young (MODY) Signaling	0.462	0.0476	#NUM!	GAPDH
PXR/RXR Activation	0.428	0.0308	#NUM!	ABCB9,PCK2
D-myo-inositol-5-phosphate Metabolism	0.428	0.0258	#NUM!	NT5C,NUDT2,NUDT5,NUDT9
Glioma Signaling	0.425	0.0273	#NUM!	IDH2,IDH3B,IDH3G
Aldosterone Signaling in Epithelial Cells	0.413	0.0253	#NUM!	DNAJC19,DNAJC30,HSCB,HSPE1
Tryptophan Degradation X (Mammalian, via Tryptamine)	0.402	0.04	#NUM!	RDH14
Gluconeogenesis I	0.389	0.0385	#NUM!	GAPDH
3-phosphoinositide Biosynthesis	0.384	0.0244	#NUM!	NT5C,NUDT2,NUDT5,NUDT9
Small Cell Lung Cancer Signaling	0.382	0.0282	#NUM!	BID,FHIT
Non-Small Cell Lung Cancer Signaling	0.368	0.0274	#NUM!	BAD,FHIT
Estrogen-Dependent Breast Cancer Signaling	0.362	0.027	#NUM!	HSD17B10,HSD17B8
Dopamine Degradation	0.344	0.0333	#NUM!	COMT
Antiproliferative Role of Somatostatin Receptor 2	0.341	0.026	#NUM!	GNG5,NT5C
G Protein Signaling Mediated by Tubby	0.333	0.0323	#NUM!	GNG5
Ethanol Degradation II	0.323	0.0312	#NUM!	DHRS4
Cytotoxic T Lymphocyte-mediated Apoptosis of Target Cells	0.305	0.0294	#NUM!	BID
TWEAK Signaling	0.296	0.0286	#NUM!	BID
Iron homeostasis signaling pathway	0.287	0.0219	#NUM!	FTH1,HSCB,LYRM4
Superpathway of Methionine Degradation	0.28	0.027	#NUM!	MCEE
IL-1 Signaling	0.264	0.022	#NUM!	ECSIT,GNG5
tRNA Charging	0.264	0.0256	#NUM!	FARS2
Death Receptor Signaling	0.264	0.022	#NUM!	BID,HTRA2
Superpathway of Inositol Phosphate Compounds	0.256	0.0203	#NUM!	NT5C,NUDT2,NUDT5,NUDT9
Role of PKR in Interferon Induction and Antiviral Response	0.25	0.0244	#NUM!	BID
Retinol Biosynthesis	0.243	0.0238	#NUM!	RDH14
p53 Signaling	0.234	0.0204	#NUM!	BAX,SCO2
Triacylglycerol Degradation	0.213	0.0213	#NUM!	PRDX6
Cell Cycle: G2/M DNA Damage Checkpoint Regulation	0.203	0.0204	#NUM!	PTPMT1
Melanoma Signaling	0.197	0.02	#NUM!	BAD
TNFR1 Signaling	0.197	0.02	#NUM!	BID
Glucocorticoid Receptor Signaling	0	0.00298	#NUM!	PCK2
Neuregulin Signaling	0	0.0104	#NUM!	BAD
Axonal Guidance Signaling	0	0.00206	#NUM!	GNG5
Synaptic Long Term Depression	0	0.00529	#NUM!	NT5C
Acute Phase Response Signaling	0	0.00559	#NUM!	ECSIT
LXR/RXR Activation	0	0.00826	#NUM!	ECHS1
Hepatic Fibrosis / Hepatic Stellate Cell Activation	0	0.00538	#NUM!	BAX
FXR/RXR Activation	0	0.00794	#NUM!	PCK2
Ceramide Signaling	0	0.0114	#NUM!	BAD
RAR Activation	0	0.0104	#NUM!	DHRS4,RDH14
14-3-3-mediated Signaling	0	0.0157	#NUM!	BAD,BAX
α-Adrenergic Signaling	0	0.0105	#NUM!	GNG5
IL-8 Signaling	0	0.01	#NUM!	BAX,GNG5
Role of NFAT in Regulation of the Immune Response	0	0.00552	#NUM!	GNG5
CCR5 Signaling in Macrophages	0	0.0106	#NUM!	GNG5
CD27 Signaling in Lymphocytes	0	0.0189	#NUM!	BID
IL-3 Signaling	0	0.0127	#NUM!	BAD
fMLP Signaling in Neutrophils	0	0.00862	#NUM!	GNG5
CXCR4 Signaling	0	0.00599	#NUM!	GNG5
CCR3 Signaling in Eosinophils	0	0.00806	#NUM!	GNG5
Angiopoietin Signaling	0	0.0133	#NUM!	BAD
Relaxin Signaling	0	0.0133	#NUM!	GNG5,NT5C
Thrombin Signaling	0	0.00481	#NUM!	GNG5
Cardiac Hypertrophy Signaling	0	0.00417	#NUM!	GNG5
iCOS-iCOSL Signaling in T Helper Cells	0	0.00901	#NUM!	BAD
Molecular Mechanisms of Cancer	0	0.0102	#NUM!	BAD,BAK1,BAX,BID
Corticotropin Releasing Hormone Signaling	0	0.0069	#NUM!	NT5C
FLT3 Signaling in Hematopoietic Progenitor Cells	0	0.0125	#NUM!	BAD
GNRH Signaling	0	0.00578	#NUM!	GNG5
ATM Signaling	0	0.0103	#NUM!	BID
Androgen Signaling	0	0.00735	#NUM!	GNG5
CREB Signaling in Neurons	0	0.00483	#NUM!	GNG5
Prostate Cancer Signaling	0	0.011	#NUM!	BAD
Type I Diabetes Mellitus Signaling	0	0.00901	#NUM!	BID
Endometrial Cancer Signaling	0	0.0167	#NUM!	BAD
Chronic Myeloid Leukemia Signaling	0	0.00971	#NUM!	BAD
p70S6K Signaling	0	0.00775	#NUM!	BAD
ERK5 Signaling	0	0.0139	#NUM!	BAD
Colorectal Cancer Metastasis Signaling	0	0.0119	#NUM!	BAD,BAX,GNG5
mTOR Signaling	0	0.0143	#NUM!	RPS14,RPS15A,RPS18
Pancreatic Adenocarcinoma Signaling	0	0.00917	#NUM!	BAD
G Beta Gamma Signaling	0	0.0082	#NUM!	GNG5
Retinoic acid Mediated Apoptosis Signaling	0	0.0167	#NUM!	BID
AMPK Signaling	0	0.00472	#NUM!	PCK2
Role of Osteoblasts, Osteoclasts and Chondrocytes in Rheumatoid Arthritis	0	0.00455	#NUM!	BAD
Phospholipase C Signaling	0	0.00389	#NUM!	GNG5
HER-2 Signaling in Breast Cancer	0	0.0119	#NUM!	BAD
Protein Kinase A Signaling	0	0.00754	#NUM!	BAD,GNG5,TIMM50
Regulation of eIF4 and p70S6K Signaling	0	0.0191	#NUM!	RPS14,RPS15A,RPS18
Role of NFAT in Cardiac Hypertrophy	0	0.00467	#NUM!	GNG5
Breast Cancer Regulation by Stathmin1	0	0.005	#NUM!	GNG5
Neuroprotective Role of THOP1 in Alzheimer's Disease	0	0.0172	#NUM!	HTRA2,LONP1
Role of MAPK Signaling in the Pathogenesis of Influenza	0	0.0125	#NUM!	BAX
P2Y Purigenic Receptor Signaling Pathway	0	0.00787	#NUM!	GNG5
Role of Tissue Factor in Cancer	0	0.00855	#NUM!	P4HB
NGF Signaling	0	0.00877	#NUM!	BAX
Signaling by Rho Family GTPases	0	0.0041	#NUM!	GNG5
RhoGDI Signaling	0	0.00556	#NUM!	GNG5
Gap Junction Signaling	0	0.00505	#NUM!	NT5C
Ephrin B Signaling	0	0.0139	#NUM!	GNG5
ErbB2-ErbB3 Signaling	0	0.0154	#NUM!	BAD
Heparan Sulfate Biosynthesis	0	0.0128	#NUM!	PRDX6
Heparan Sulfate Biosynthesis (Late Stages)	0	0.0141	#NUM!	PRDX6
Serotonin Degradation	0	0.0149	#NUM!	DHRS4
Salvage Pathways of Pyrimidine Ribonucleotides	0	0.0103	#NUM!	NME4
Antioxidant Action of Vitamin C	0	0.0183	#NUM!	GSTO1,TXNRD2
Gαi Signaling	0	0.008	#NUM!	GNG5
Gαq Signaling	0	0.00637	#NUM!	GNG5
Gαs Signaling	0	0.00935	#NUM!	GNG5
Tec Kinase Signaling	0	0.0061	#NUM!	GNG5
UVB-Induced MAPK Signaling	0	0.0192	#NUM!	BAD
STAT3 Pathway	0	0.00741	#NUM!	NDUFA13
Unfolded protein response	0	0.0179	#NUM!	P4HB
Estrogen Receptor Signaling	0	0.0146	#NUM!	PCK2,PHB2
Toll-like Receptor Signaling	0	0.0132	#NUM!	ECSIT
ERK/MAPK Signaling	0	0.00518	#NUM!	BAD
SAPK/JNK Signaling	0	0.0098	#NUM!	GNG5
PI3K/AKT Signaling	0	0.0115	#NUM!	BAD,THEM4
PTEN Signaling	0	0.00794	#NUM!	BAD
Cardiac β-adrenergic Signaling	0	0.00709	#NUM!	GNG5
Protein Ubiquitination Pathway	0	0.0147	#NUM!	DNAJC19,DNAJC30,HSCB,HSPE1
Xenobiotic Metabolism Signaling	0	0.0139	#NUM!	GSTO1,GSTZ1,MGST1,MGST3
B Cell Receptor Signaling	0	0.00541	#NUM!	BAD
Insulin Receptor Signaling	0	0.00719	#NUM!	BAD
Integrin Signaling	0	0.00469	#NUM!	ARF5
IGF-1 Signaling	0	0.00962	#NUM!	BAD
Glutamate Receptor Signaling	0	0.0175	#NUM!	GNG5
VEGF Signaling	0	0.0101	#NUM!	BAD
Hypoxia Signaling in the Cardiovascular System	0	0.0135	#NUM!	P4HB
GPCR-Mediated Nutrient Sensing in Enteroendocrine Cells	0	0.00893	#NUM!	GNG5
Gustation Pathway	0	0.00649	#NUM!	GNG5
Phagosome Maturation	0	0.0199	#NUM!	PRDX2,PRDX5,PRDX6
Opioid Signaling Pathway	0	0.0081	#NUM!	BAD,GNG5
Adrenomedullin signaling pathway	0	0.0152	#NUM!	BAD,BAX,NT5C
Endocannabinoid Neuronal Synapse Pathway	0	0.00781	#NUM!	GNG5
Endocannabinoid Developing Neuron Pathway	0	0.0087	#NUM!	GNG5
Endocannabinoid Cancer Inhibition Pathway	0	0.00699	#NUM!	BAD
Cardiac Hypertrophy Signaling (Enhanced)	0	0.00205	#NUM!	GNG5
Synaptogenesis Signaling Pathway	0	0.00321	#NUM!	BAD
Systemic Lupus Erythematosus In B Cell Signaling Pathway	0	0.00364	#NUM!	BAD
Senescence Pathway	0	0.00364	#NUM!	PDHB
Hepatic Fibrosis Signaling Pathway	0	0.00272	#NUM!	FTH1
Eicosanoid Signaling	0	0.0152	#NUM!	PTGES2
Ephrin Receptor Signaling	0	0.00556	#NUM!	GNG5

## Sheet: Canonical Pathways module 3
Canonical pathway anlysis of module 3 clients , related to figure 3
© 2000-2020 QIAGEN. All rights reserved.
Ingenuity Canonical Pathways	-log(p-value)	Ratio	z-score	Molecules
tRNA Charging	3.29	0.0769	#NUM!	CARS2,SARS2,VARS2
Phosphatidylglycerol Biosynthesis II (Non-plastidic)	2.46	0.0909	#NUM!	PGS1,TAMM41
Methylglyoxal Degradation VI	2.4	1	#NUM!	LDHD
Sirtuin Signaling Pathway	2.2	0.0172	#NUM!	CPT1B,LDHD,MLYCD,OGG1,SIRT3
Cardiolipin Biosynthesis II	2.1	0.5	#NUM!	PGS1
NADH Repair	1.92	0.333	#NUM!	NAXD
Biotin-carboxyl Carrier Protein Assembly	1.92	0.333	#NUM!	ACACB
Heme Biosynthesis from Uroporphyrinogen-III I	1.8	0.25	#NUM!	PPOX
Glycine Cleavage Complex	1.62	0.167	#NUM!	AMT
Selenocysteine Biosynthesis II (Archaea and Eukaryotes)	1.62	0.167	#NUM!	SARS2
Mitochondrial Dysfunction	1.5	0.0175	#NUM!	CPT1B,DHODH,RHOT2
Heme Biosynthesis II	1.45	0.111	#NUM!	PPOX
BER pathway	1.33	0.0833	#NUM!	OGG1
AMPK Signaling	1.27	0.0142	#NUM!	ACACB,CPT1B,MLYCD
Phenylalanine Degradation IV (Mammalian, via Side Chain)	1.26	0.0714	#NUM!	ACSF3
Salvage Pathways of Pyrimidine Ribonucleotides	1.24	0.0206	#NUM!	DMPK,NME3
Isoleucine Degradation I	1.23	0.0667	#NUM!	ACAD8
Mitochondrial L-carnitine Shuttle Pathway	1.18	0.0588	#NUM!	CPT1B
Valine Degradation I	1.16	0.0556	#NUM!	ACAD8
CDP-diacylglycerol Biosynthesis I	1.11	0.05	#NUM!	TAMM41
The Visual Cycle	1.11	0.05	#NUM!	RDH13
Pyrimidine Deoxyribonucleotides De Novo Biosynthesis I	1.07	0.0455	#NUM!	NME3
Gluconeogenesis I	1	0.0385	#NUM!	ME3
Iron homeostasis signaling pathway	0.983	0.0146	#NUM!	SLC25A37,TCIRG1
Ethanol Degradation II	0.917	0.0312	#NUM!	ADHFE1
Fatty Acid β-oxidation I	0.917	0.0312	#NUM!	ACAA1
Retinoate Biosynthesis I	0.907	0.0303	#NUM!	RDH13
Noradrenaline and Adrenaline Degradation	0.883	0.0286	#NUM!	ADHFE1
Pyrimidine Ribonucleotides Interconversion	0.818	0.0244	#NUM!	NME3
Retinol Biosynthesis	0.81	0.0238	#NUM!	RDH13
Pyrimidine Ribonucleotides De Novo Biosynthesis	0.799	0.0233	#NUM!	NME3
BAG2 Signaling Pathway	0.799	0.0233	#NUM!	SIRT3
PPARα/RXRα Activation	0.752	0.0105	#NUM!	ACAA1,CPT1B
Glutamate Receptor Signaling	0.688	0.0175	#NUM!	PICK1
Semaphorin Signaling in Neurons	0.67	0.0167	#NUM!	RHOT2
Pyridoxal 5'-phosphate Salvage Pathway	0.638	0.0154	#NUM!	DMPK
Serotonin Degradation	0.627	0.0149	#NUM!	ADHFE1
Actin Nucleation by ARP-WASP Complex	0.6	0.0139	#NUM!	RHOT2
Glioma Invasiveness Signaling	0.59	0.0135	#NUM!	RHOT2
TR/RXR Activation	0.544	0.0119	#NUM!	UCP3
Regulation of Actin-based Motility by Rho	0.502	0.0106	#NUM!	RHOT2
Neuregulin Signaling	0.495	0.0104	#NUM!	PICK1
Sumoylation Pathway	0.47	0.00971	#NUM!	RHOT2
Sphingosine-1-phosphate Signaling	0.426	0.00855	#NUM!	RHOT2
Cholecystokinin/Gastrin-mediated Signaling	0.42	0.0084	#NUM!	RHOT2
Phagosome Formation	0.403	0.008	#NUM!	RHOT2
White Adipose Tissue Browning Pathway	0.393	0.00775	#NUM!	LDHD
Hepatic Fibrosis Signaling Pathway	0.362	0.00543	#NUM!	RHOT2,SIRT3
Phagosome Maturation	0.342	0.00662	#NUM!	TCIRG1
Gαq Signaling	0.33	0.00637	#NUM!	RHOT2
Aldosterone Signaling in Epithelial Cells	0.327	0.00633	#NUM!	DNAJC4
Tec Kinase Signaling	0.316	0.0061	#NUM!	RHOT2
HMGB1 Signaling	0.314	0.00606	#NUM!	RHOT2
Glioblastoma Multiforme Signaling	0.314	0.00606	#NUM!	RHOT2
CXCR4 Signaling	0.311	0.00599	#NUM!	RHOT2
Germ Cell-Sertoli Cell Junction Signaling	0.303	0.00585	#NUM!	RHOT2
RhoGDI Signaling	0.287	0.00556	#NUM!	RHOT2
Production of Nitric Oxide and Reactive Oxygen Species in Macrophages	0.275	0.00532	#NUM!	RHOT2
NRF2-mediated Oxidative Stress Response	0.273	0.00529	#NUM!	DNAJC4
ILK Signaling	0.272	0.00526	#NUM!	RHOT2
RAR Activation	0.268	0.00518	#NUM!	RDH13
IL-8 Signaling	0.257	0.005	#NUM!	RHOT2
Thrombin Signaling	0.246	0.00481	#NUM!	RHOT2
mTOR Signaling	0.243	0.00476	#NUM!	RHOT2
Integrin Signaling	0.24	0.00469	#NUM!	RHOT2
LPS/IL-1 Mediated Inhibition of RXR Function	0.225	0.00446	#NUM!	CPT1B
Cardiac Hypertrophy Signaling	0.208	0.00417	#NUM!	RHOT2
Signaling by Rho Family GTPases	0.203	0.0041	#NUM!	RHOT2
Molecular Mechanisms of Cancer	0	0.00256	#NUM!	RHOT2
Colorectal Cancer Metastasis Signaling	0	0.00395	#NUM!	RHOT2
Phospholipase C Signaling	0	0.00389	#NUM!	RHOT2
Protein Ubiquitination Pathway	0	0.00366	#NUM!	DNAJC4
Systemic Lupus Erythematosus In T Cell Signaling Pathway	0	0.003	#NUM!	RHOT2

## Sheet: list of clienst - ven diagram
Clients specific to the chaperone listed in the top of the list or shared between two chaperones. related to figure 5
HSPD1 only	HSPE1 only	Shared			CLPP only	CLPX only	Shared
144 elements	245 elements	206 elements			379 elements	274 elements	5 elements
FAM210A	NDUFB7	DTYMK			NDUFB7	PAICS	C1QBP
FECH	MICOS13	MRPL11			MICOS13	FAM210A	ATP5F1B
TXNRD1	NDUFA11	MRPL32			NDUFA11	FECH	NDUFAF1
STARD7	MRPL34	GLRX2			MRPL34	TXNRD1	DUT
RNASEH1	UQCR11	CHCHD2			UQCR11	DNA2	MRPL46
MCCC1	C12orf10	ATP5MC1			C12orf10	STARD7
SLC25A15	NDUFB10	BOLA3			DTYMK	MTIF2
NLN	MRPL2	SFXN4			NDUFB10	MCCC1
SHMT2	UQCC1	ATP5MC3			MRPL11	SLC25A15
SFXN1	LYRM4	PSMA6			MRPL2	NLN
GSR	BLOC1S1	COA4			LYRM4	SFXN1
IDH1	NDUFA3	MRPL15			BLOC1S1	GSR
MFN1	COX6B1	RAB5IF			NDUFA3	MFN1
MARC1	MRPL27	UQCRFS1			COX6B1	MTFMT
MTFMT	NDUFB2	CYCS			GLRX2	TFB2M
PCCB	MRPL36	APOO			MRPL27	PCCB
TRMT61B	UQCC2	PTRH2			NDUFB2	TRMT61B
MRPL10	GSTO1	MDH1			CHCHD2	MRPL35
AGK	MRPL20	MRPS7			MRPL36	PNPT1
AKAP1	TIMM8B	C1QBP			UQCC2	MAIP1
DIABLO	MRPS15	COX5A			GSTO1	AGK
GATC	NDUFB8	TOMM5			MRPL20	AKAP1
PYCR1	BID	MRPL47			TIMM8B	UNG
OPA1	SDHAF2	VDAC1			MRPS15	MARS2
GPD2	UQCR10	KARS			NDUFB8	DIABLO
LRPPRC	MALSU1	TIMM8A			ATP5MC1	GATC
DNM1L	GNG5	PAICS			BOLA3	OPA1
GFM1	AK2	FAM136A			SFXN4	GPD2
IDH3A	NDUFA9	TIMM23			ATP5MC3	MRPL19
DLD	MRPL21	MRPL3			BID	LRPPRC
C2orf69	TIMM10	TIMM17A			SDHAF2	DNM1L
TOMM70	PMPCA	DNA2			UQCR10	GFM1
MTPAP	MRPS2	MTIF2			MALSU1	IDH3A
DLAT	CHCHD6	GPI			COA4	DLD
IDE	MMAB	TKT			ETHE1	C2orf69
SLC30A6	CHCHD10	FDPS			GNG5	TOMM70
NDUFS1	MTX1	PRDX6			NDUFA9	GRSF1
COX15	GLRX5	FH			MRPL15	MTPAP
ATPAF1	SLC25A10	CDC25C			UQCRFS1	PREPL
ABCB10	SPR	NDUFAF4			APOO	DLAT
L2HGDH	ABHD11	ATP5F1B			PTRH2	IDE
PDP2	MPV17L2	FXN			MRPL21	SLC30A6
DARS2	DCXR	TFB2M			TIMM10	NDUFS1
IARS2	NDUFAF8	SLC25A5			MRPS7	COX15
TRNT1	MRPL14	MTHFD2			COX5A	ABCB10
MRPS30	PTPMT1	MRPL35			TOMM5	L2HGDH
FASTKD2	TMEM11	PNPT1			MRPL47	PDP2
TFAM	TIMM17B	PDSS1			KARS	IMMT
TARS	CHCHD5	MAIP1			TIMM23	DARS2
DBT	MRPL55	RPIA			GPI	IARS2
ATAD1	SURF1	AIFM1			SHMT2	SLC25A24
COA7	RPS15A	UNG			TKT	TRNT1
PDE12	HDHD3	TMEM177			PRDX6	MRPS30
ABCF2	NUDT8	ERAL1			FH	PLPBP
EARS2	COX8A	CHCHD3			FXN	SERAC1
LETM1	NDUFA13	MARS2			SLC25A5	FASTKD2
FASN	MRPL41	CCT7			MRPL10	TFAM
METTL8	NDUFB11	CCDC51			PMPCA	TARS
SLC25A13	HSD17B10	FLAD1			MRPS2	RARS
GOT2	NDUFS8	TRUB2			TMEM177	SCP2
MCCC2	ECHS1	MRPL9			ERAL1	NADK2
PNPO	TXN2	TACO1			CCT7	NNT
ATP5F1A	SLC25A11	TIMM50			CCDC51	DBT
ALDH5A1	NT5C	RTN4IP1			FLAD1	OXCT1
PTCD2	ARF5	SLC25A3			TRUB2	SLC25A30
TWNK	NME4	GCSH			MRPL9	LONP2
ACLY	MRPL28	COQ2			TACO1	FBXL4
CS	ECI1	PHB2			TIMM50	APOOL
COX10	ETFB	MRPS18A			SLC25A3	ZADH2
TARS2	MRPS34	DDX28			CHCHD6	PTPN4
SCO1	MRPS26	SLC25A33			MMAB	NBR1
ACACA	SDHAF1	TSFM			CHCHD10	OSBPL1A
LARS2	MRPS11	NIPSNAP1			PHB2	STX17
MIEF1	TIMM13	TBRG4			MTX1	EHHADH
MRM2	GADD45GIP1	PGAM5			MRPS18A	NUDT19
FASTKD5	FDX2	DBI			DDX28	SYNJ2BP
MGME1	ATP5F1D	HCCS			GLRX5	ATAD1
PPTC7	MRPL17	MRPS12			TSFM	LYRM7
THNSL1	HMBS	STOML2			TBRG4	PITRM1
DHTKD1	MRPL12	PHB			SLC25A10	COA7
MTHFD1L	UQCRC1	CYC1			SPR	PDE12
NOA1	PRDX2	POLDIP2			ABHD11	EARS2
MTO1	OXLD1	TUFM			PGAM5	MFN2
ALDH18A1	MRPL24	SLC25A39			MPV17L2	ACO2
SLC25A32	COX5B	MDH2			PYCR1	METTL8
MCUR1	NAXE	PRDX4			DCXR	SLC25A13
PDK1	CISD3	MRPL19			NDUFAF8	SUPV3L1
MRPS27	MRPL4	GRSF1			MRPL14	MCCC2
SDHC	PTGES2	IMMT			PTPMT1	PNPO
GFM2	NDUFS6	RARS			TMEM11	ALDH3A2
PARS2	ISOC2	NUDT19			DBI	ATP5F1A
PDF	AURKAIP1	GARS			TIMM17B	ALDH5A1
MTHFD1	NDUFAF3	GRPEL1			CHCHD5	PTCD2
AGPAT5	ARL2	TOMM34			MRPL55	TWNK
GUF1	PYCR2	TOMM40			SURF1	ACLY
NRDC	PUS1	LDHB			RPS15A	CS
SLC16A1	SCO2	TOP1MT			HDHD3	COX10
DNAJC11	COX20	PDHA1			NUDT8	SCO1
XPNPEP3	RPS18	CHCHD4			COX8A	ACACA
RPUSD4	ATP5PO	YARS2			NDUFA13	LARS2
CLPB	FUNDC2	SUPV3L1			MRPS12	MIEF1
HINT3	MRM3	PPIF			MRPL41	FASTKD5
AK4	MRPS24	NDUFS2			NDUFB11	MGME1
SDHA	NTHL1	ATIC			HSD17B10	TRMT2B
WARS2	C16orf91	COQ10B			NDUFS8	PPTC7
SND1	FAHD1	ABCB6			ECHS1	KIF1B
HADHB	MCRIP2	TPI1			TXN2	PCBD2
CASP8	GFER	GAPDH			SLC25A11	CHPT1
ME2	COQ9	MRPS5			NT5C	THNSL1
MTRF1L	MRPL23	MRPL37			ARF5	DHTKD1
AGMAT	IDH3B	VDAC2			NME4	NOA1
RCN2	SARS2	CYB5B			MRPL28	MTO1
UQCRC2	PIF1	MRPS16			ECI1	SLC25A32
SDHD	MRPL54	PRELID3B			ETFB	MCUR1
C3orf33	MCAT	TRMT10C			MRPS34	PDK1
TEFM	TIMM44	MTCH2			MRPS26	MRPS27
COX11	ENDOG	PRELID1			SDHAF1	PRELID3B
FASTKD3	NT5M	TMEM186			MRPS11	TRMT10C
TRMT11	MACROD1	RECQL4			TIMM13	SDHC
MMADHC	MTG2	NFS1			ALKBH7	GFM2
LYPLA1	MRM1	SLC25A19			GADD45GIP1	OXNAD1
MARCH5	C8orf82	RDH14			FDX2	PARS2
ABCB7	ATAD3A	TMEM70			NDUFS7	HIBADH
METTL15	COASY	MRPS18B			ATP5F1D	HADH
GLS	PAM16	MRPS17			MRPL17	TMLHE
RFK	C6orf136	QRSL1			STOML2	MTHFD1
SLC30A9	TRMT1	NDUFA10			HMBS	BCL2L13
NUBPL	PTCD1	CHCHD7			MRPL12	TIMM10B
IDI1	MRPL53	DUT			HDHD5	ALDH9A1
SUCLA2	FAHD2A	MRPL46			UQCRC1	AGPAT5
NARS2	TRMU	TIMM21			PRDX2	SLC25A51
ACAT1	BCS1L	MTX2			OXLD1	PANK2
MRS2	ADCK5	NFU1			MRPL24	GUF1
LYRM2	MRPS25	COX7A2L			COX5B	NRDC
GTPBP10	RPUSD3	MRPL48			NAXE	NGRN
PTCD3	BAX	CMC1			PHB	CPT1A
RMDN1	MPV17	COQ5			CISD3	SECISBP2
TOMM20	CRLS1	OXSM			CYC1	VWA8
PDHX	NDUFS5	MRPS33			POLDIP2	KIAA0100
GHITM	MTHFD2L	DAP3			MRPL4	TOP3A
RHOT1	MTFP1	SOD1			TUFM	SPTLC2
OSGEPL1	COMTD1	MRPS9			SLC25A39	IBA57
GLOD4	PUSL1	PMPCB			MDH2	IVD
MRPL45	ECH1	SDHAF3			PTGES2	DNAJC11
	PRDX5	NDUFB5			PRDX4	POLG
	MSRB2	MRPL16			GPX1	ATXN2
	QDPR	MRPL18			ACADS	ALAS1
	NUDT9	MTFR1			AKR7A2	GLS2
	MTHFS	TIMMDC1			IDH3G	XPNPEP3
	LYRM1	EMC2			NDUFS6	TCHP
	COA5	NDUFAF6			ISOC2	MMACHC
	MRPL57	MRPL44			AURKAIP1	CRY1
	COX6A1	MFF			BAD	MRPL49
	COA3	SDHB			NDUFAF3	ALKBH1
	NDUFAF7	MRPS10			ARL2	QRSL1
	COX14	MRPL1			ATPAF2	SLC16A7
	PET100	UQCRB			NME3	HSD17B4
	SDHAF4	MRPL51			GUK1	AASS
	NDUFAF5	NDUFB3			GRPEL1	BCKDHA
	NDUFC2	COX7A2			ELAC2	LAP3
	NDUFA7	MRPL13			FDXR	DDAH1
	FUNDC1	ATP5F1C			TOMM40	LACTB
	NDUFS4	TIMM9			TOP1MT	ABCD3
	NDUFA2	TRIAP1			PUS1	TTC19
	HIGD2A	MRPL33			PPIF	HINT3
	LYPLAL1	NDUFB6			NDUFS2	SFXN2
	ATP5MC2	HINT1			SLC25A28	ACADSB
	COX6C	VDAC3			SCO2	RMDN3
	RPL35A	CMC2			EEFSEC	PPWD1
	NDUFA8	UQCRH			TPI1	DELE1
	NDUFS3	ATP5PB			GAPDH	ACAD11
	MRPL52	CISD1			MRPL37	SLC25A16
	ATP5IF1	MRPL39			MRPS16	ATP10D
	MICOS10	MRPS28			RPS18	ACSL1
	MRPL43	SLC25A17			RPL10A	PRORP
	RPL34	MTERF3			ATP5PO	GK
	COX16	COA6			FUNDC2	ETFDH
	PARK7	CCDC58			NDUFV3	ALDH6A1
	TFB1M	NDUFAB1			PRELID1	AKAP10
	COA8	ETFA			MRM3	CAT
	TMEM14C	MRPS35			PDF	GOLPH3
	TMEM126B	ATP5PD			MRPS24	WARS2
	MPC1	SSBP1			NTHL1	PCCA
	OCIAD2	NDUFAF2			C16orf91	OXR1
	C12orf65	MRPL58			MCRIP2	ASAH2
	IMMP1L	SUCLG1			GFER	HADHB
	MTIF3	METTL5			HAGH	MIPEP
	PLGRKT	NDUFB9			HSD17B8	CASP8
	RPS14	TOMM22			DNAJC30	GPAM
	SLC25A14	CISD2			COQ9	AHCYL1
	ATP5ME	RMND1			MRPL23	ME2
	MTRES1	NUDT5			SAMM50	AFG1L
	ATP5MD	RIDA			IDH3B	MTRF1L
	NDUFA6	LACTB2			RECQL4	DLST
	ATP5MPL	PRDX3			TIMM22	MLH1
	NDUFB1	PET117			APEX2	SLC25A21
	DGUOK	MRPS22			TMEM205	ACOX1
	FAM162A	HTATIP2			GPX4	NSUN4
	PTS	FASTKD1			MRPL54	CPT2
	NDUFA4	COQ3			DHRS7B	C15orf40
	NDUFV2	MRPL42			MPST	RCN2
	NDUFB4	MRPS23			GCAT	UQCRC2
	ATP5PF	ARMC10			MCAT	SDHD
	ATP5MG	NIF3L1			GCDH	PMPCB
	NIT2	MRPL30			TIMM29	TEFM
	COX17	MRPL50			ECSIT	COX11
	MRPL22				TIMM44	OMA1
	MPC2				ENDOG	MTFR1
	UQCRQ				PCK2	OCIAD1
	COX4I1				ADCK2	RARS2
	COX7B				NT5M	FASTKD3
	NDUFA1				SLC25A6	MICU2
	TMEM126A				MACROD1	EMC2
	ATP5F1E				COMT	MRPL44
	NDUFC1				FKBP8	TRMT11
	TXNDC12				GTPBP6	ATP5PB
	MRPS21				POLRMT	ETFA
	CHCHD1				MRM1	MRPS35
	SLIRP				DHX30	MMADHC
	ROMO1				C8orf82	SLC25A46
	COA1				PICK1	LYPLA1
	ISCA2				SLC25A22	KYAT3
	MRPL40				RCC1L	AK3
	PARL				SLC25A1	TCAIM
	NDUFA12				ATAD3A	NCOA4
	ATP5MF				COASY	OAT
	PHYH				TYSND1	PNPLA8
	MGST3				PAM16	MARCH5
	DECR1				GTPBP3	GLUD1
	PPA2				TRMT1	ABCB7
	MGST1				QTRT1	CBR4
	PDHB				MRPL38	METTL15
	TOMM7				ADCK5	COX18
	NDUFA5				CARS2	SLC25A40
	PXMP2				FASTK	CRYZ
	ACOT13				NDUFV1	GLS
	PYURF				TXNRD2	SUCLG2
	MRPS18C				BCKDK	RFK
	ABHD10				FOXRED1	AUH
	HINT2				SLC25A19	ACADM
	ATP23				GRHPR	ECHDC1
	FMC1				RPUSD3	BCKDHB
	MRPS36				BAX	PDSS2
	C15orf61				FARS2	SLC30A9
	HIGD1A				FIS1	MMUT
					GSTZ1	NUBPL
					TST	DMAC2L
					NDUFS5	AADAT
					MTFP1	IDI1
					BCAT2	SUCLA2
					DHRS4	PRDX3
					TSPO	NARS2
					COMTD1	ACAT1
					FPGS	MRS2
					FTH1	LYRM2
					PUSL1	SLC25A36
					NDUFA10	NSUN3
					DUS2	ANGEL2
					COQ8B	GTPBP10
					ECH1	PTCD3
					SDSL	RMDN1
					PRDX5	HIBCH
					MSRB2	TOMM20
					DNAJC4	ISCA1
					MECR	PDHX
					COQ4	FASTKD1
					QDPR	GHITM
					RBFA	RHOT1
					SDHA	MRPL42
					STOML1	NIF3L1
					ACOT7	GLOD4
					DHRSX	MRPL30
					DMAC2	MRPL45
					OXA1L	MRPL50
					IDH2
					MTHFS
					NFU1
					COX7A2L
					MRPL48
					CMC1
					NUDT2
					MRPL57
					COX6A1
					MRPS33
					COA3
					SOD1
					COX14
					PET100
					SDHAF4
					NDUFC2
					NDUFA7
					NDUFS4
					NDUFA2
					HIGD2A
					ATP5MC2
					COX6C
					RPL35A
					MRPL16
					MRPL18
					NDUFA8
					BOLA1
					NDUFS3
					MRPL52
					ATP5IF1
					MRPL43
					RPL34
					COX16
					PARK7
					COA8
					OCIAD2
					PLGRKT
					RPS14
					SDHB
					UQCRB
					ATP5ME
					MRPL51
					ATP5MD
					COX7A2
					MRPL13
					NDUFA6
					ATP5F1C
					ATP5MPL
					NDUFB1
					TIMM9
					DGUOK
					TRIAP1
					NDUFB6
					FAM162A
					NDUFA4
					NDUFV2
					NDUFB4
					ATP5PF
					ATP5MG
					COX17
					MRPL22
					HINT1
					UQCRQ
					COX4I1
					CMC2
					COX7B
					NDUFA1
					UQCRH
					ATP5F1E
					NDUFC1
					MRPS21
					CHCHD1
					MRPS28
					SLIRP
					ROMO1
					ISCA2
					MRPL40
					COA6
					PARL
					CCDC58
					NDUFAB1
					NDUFA12
					ATP5PD
					SSBP1
					NDUFAF2
					MRPL58
					SUCLG1
					METTL5
					ATP5MF
					NDUFB9
					TOMM22
					MGST3
					YBEY
					TOMM7
					SMDT1
					PXMP2
					PET117
					MRPS18C
					HINT2
					TSTD1
					FMC1
					COQ3
					MRPS36
					MRPS23
					C15orf61

## Sheet: Canonical Pathways HSPD1
Canonical pathways analysis of HSPD1 specific clients. related to figure 5
© 2000-2020 QIAGEN. All rights reserved.
Ingenuity Canonical Pathways	-log(p-value)	Ratio	z-score	Molecules
TCA Cycle II (Eukaryotic)	11.8	0.333	#NUM!	CS,DHTKD1,DLD,IDH3A,SDHA,SDHC,SDHD,SUCLA2
tRNA Charging	11.6	0.231	#NUM!	DARS2,EARS2,IARS2,LARS2,NARS2,PARS2,TARS1,TARS2,WARS2
Mitochondrial Dysfunction	10.2	0.076	#NUM!	ATP5F1A,ATPAF1,CASP8,COX10,COX11,COX15,GPD2,GSR,NDUFS1,SDHA,SDHC,SDHD,UQCRC2
Oxidative Phosphorylation	8.72	0.0917	#NUM!	ATP5F1A,ATPAF1,COX10,COX11,COX15,NDUFS1,SDHA,SDHC,SDHD,UQCRC2
Sirtuin Signaling Pathway	6.45	0.0412	#NUM!	ACLY,ATP5F1A,GLS,GOT2,NDUFS1,PDK1,SDHA,SDHC,SDHD,TOMM20,TOMM70,UQCRC2
Folate Polyglutamylation	5.61	0.6	#NUM!	MTHFD1,MTHFD1L,SHMT2
Superpathway of Geranylgeranyldiphosphate Biosynthesis I (via Mevalonate)	5.36	0.222	#NUM!	ACAT1,COX10,HADHB,IDI1
Acetyl-CoA Biosynthesis I (Pyruvate Dehydrogenase Complex)	5.07	0.429	#NUM!	DBT,DLAT,DLD
Folate Transformations I	4.69	0.333	#NUM!	MTHFD1,MTHFD1L,SHMT2
Mevalonate Pathway I	4.07	0.214	#NUM!	ACAT1,HADHB,IDI1
Superpathway of Methionine Degradation	4.06	0.108	#NUM!	DLD,GOT2,MRM2,PCCB
Isoleucine Degradation I	3.97	0.2	#NUM!	ACAT1,DLD,HADHB
Valine Degradation I	3.72	0.167	#NUM!	DBT,DLD,HADHB
Branched-chain α-keto acid Dehydrogenase Complex	3.63	0.5	#NUM!	DBT,DLD
Proline Biosynthesis I	3.63	0.5	#NUM!	ALDH18A1,PYCR1
2-ketoglutarate Dehydrogenase Complex	3.41	0.4	#NUM!	DHTKD1,DLD
Tetrahydrofolate Salvage from 5,10-methenyltetrahydrofolate	3.41	0.4	#NUM!	MTHFD1,MTHFD1L
2-oxobutanoate Degradation I	3.41	0.4	#NUM!	DLD,PCCB
Superpathway of Cholesterol Biosynthesis	3.09	0.103	#NUM!	ACAT1,HADHB,IDI1
Histidine Degradation III	2.96	0.25	#NUM!	MTHFD1,MTHFD1L
Citrulline Biosynthesis	2.86	0.222	#NUM!	ALDH18A1,GLS
Leucine Degradation I	2.86	0.222	#NUM!	MCCC1,MCCC2
Ketolysis	2.76	0.2	#NUM!	ACAT1,HADHB
Ketogenesis	2.68	0.182	#NUM!	ACAT1,HADHB
Superpathway of Citrulline Metabolism	2.4	0.133	#NUM!	ALDH18A1,GLS
Glutaryl-CoA Degradation	2.35	0.125	#NUM!	ACAT1,HADHB
Acetyl-CoA Biosynthesis III (from Citrate)	2.2	1	#NUM!	ACLY
Induction of Apoptosis by HIV1	2.16	0.0492	#NUM!	CASP8,DIABLO,SLC25A13
Tryptophan Degradation III (Eukaryotic)	2.03	0.087	#NUM!	ACAT1,HADHB
Flavin Biosynthesis IV (Mammalian)	1.9	0.5	#NUM!	RFK
Palmitate Biosynthesis I (Animals)	1.9	0.5	#NUM!	FASN
Fatty Acid Biosynthesis Initiation II	1.9	0.5	#NUM!	FASN
Glycine Biosynthesis I	1.9	0.5	#NUM!	SHMT2
Glutamine Degradation I	1.9	0.5	#NUM!	GLS
Huntington's Disease Signaling	1.75	0.0211	#NUM!	ATP5F1A,CASP8,DNM1L,GLS,SDHA
Geranylgeranyldiphosphate Biosynthesis	1.72	0.333	#NUM!	COX10
Biotin-carboxyl Carrier Protein Assembly	1.72	0.333	#NUM!	ACACA
Glycerol-3-phosphate Shuttle	1.72	0.333	#NUM!	GPD2
Glutamate Degradation II	1.72	0.333	#NUM!	GOT2
4-aminobutyrate Degradation I	1.72	0.333	#NUM!	ALDH5A1
Aspartate Biosynthesis	1.72	0.333	#NUM!	GOT2
Heme Biosynthesis from Uroporphyrinogen-III I	1.6	0.25	#NUM!	FECH
Methylmalonyl Pathway	1.6	0.25	#NUM!	PCCB
Glutathione Redox Reactions II	1.6	0.25	#NUM!	GSR
L-cysteine Degradation I	1.6	0.25	#NUM!	GOT2
Triacylglycerol Biosynthesis	1.56	0.0488	#NUM!	AGPAT5,DBT
Trans, trans-farnesyl Diphosphate Biosynthesis	1.5	0.2	#NUM!	IDI1
dTMP De Novo Biosynthesis	1.5	0.2	#NUM!	SHMT2
Glutamate Degradation III (via 4-aminobutyrate)	1.5	0.2	#NUM!	ALDH5A1
Stearate Biosynthesis I (Animals)	1.46	0.0435	#NUM!	DBT,FASN
Proline Biosynthesis II (from Arginine)	1.43	0.167	#NUM!	PYCR1
Arginine Degradation VI (Arginase 2 Pathway)	1.43	0.167	#NUM!	PYCR1
Glycerol Degradation I	1.43	0.167	#NUM!	GPD2
Glycine Cleavage Complex	1.43	0.167	#NUM!	DLD
Superpathway of Serine and Glycine Biosynthesis I	1.36	0.143	#NUM!	SHMT2
Thioredoxin Pathway	1.36	0.143	#NUM!	TXNRD1
Aspartate Degradation II	1.36	0.143	#NUM!	GOT2
Heme Biosynthesis II	1.25	0.111	#NUM!	FECH
Glycine Betaine Degradation	1.21	0.1	#NUM!	SHMT2
Phenylalanine Degradation IV (Mammalian, via Side Chain)	1.07	0.0714	#NUM!	GOT2
Granzyme B Signaling	1.01	0.0625	#NUM!	CASP8
Vitamin-C Transport	1.01	0.0625	#NUM!	TXNRD1
Senescence Pathway	1.01	0.0145	#NUM!	DLAT,DLD,PDHX,PDK1
TR/RXR Activation	1	0.0238	#NUM!	ACACA,FASN
Death Receptor Signaling	0.947	0.022	#NUM!	CASP8,DIABLO
Apelin Muscle Signaling Pathway	0.943	0.0526	#NUM!	TFAM
NRF2-mediated Oxidative Stress Response	0.924	0.0159	#NUM!	DNAJC11,GSR,TXNRD1
CDP-diacylglycerol Biosynthesis I	0.924	0.05	#NUM!	AGPAT5
Inflammasome pathway	0.924	0.05	#NUM!	CASP8
PPARα/RXRα Activation	0.921	0.0158	#NUM!	FASN,GOT2,GPD2
Apoptosis Signaling	0.886	0.0202	#NUM!	CASP8,DIABLO
Pyrimidine Deoxyribonucleotides De Novo Biosynthesis I	0.883	0.0455	#NUM!	AK4
Phosphatidylglycerol Biosynthesis II (Non-plastidic)	0.883	0.0455	#NUM!	AGPAT5
Methionine Degradation I (to Homocysteine)	0.883	0.0455	#NUM!	MRM2
Tumoricidal Function of Hepatic Natural Killer Cells	0.851	0.0417	#NUM!	CASP8
Glutathione Redox Reactions I	0.851	0.0417	#NUM!	GSR
Cysteine Biosynthesis III (mammalia)	0.851	0.0417	#NUM!	MRM2
AMPK Signaling	0.818	0.0142	#NUM!	ACACA,AK4,FASN
Gluconeogenesis I	0.818	0.0385	#NUM!	ME2
Sphingosine-1-phosphate Signaling	0.77	0.0171	#NUM!	CASP8,RHOT1
LXR/RXR Activation	0.747	0.0165	#NUM!	ACACA,FASN
Fatty Acid β-oxidation I	0.735	0.0312	#NUM!	HADHB
Cytotoxic T Lymphocyte-mediated Apoptosis of Target Cells	0.712	0.0294	#NUM!	CASP8
TWEAK Signaling	0.699	0.0286	#NUM!	CASP8
Iron homeostasis signaling pathway	0.668	0.0146	#NUM!	ABCB10,FECH
Cardiac β-adrenergic Signaling	0.648	0.0142	#NUM!	AKAP1,PDE12
Aryl Hydrocarbon Receptor Signaling	0.64	0.014	#NUM!	ALDH18A1,ALDH5A1
Role of PKR in Interferon Induction and Antiviral Response	0.638	0.0244	#NUM!	CASP8
Pyrimidine Ribonucleotides Interconversion	0.638	0.0244	#NUM!	AK4
Pyrimidine Ribonucleotides De Novo Biosynthesis	0.622	0.0233	#NUM!	AK4
tRNA Splicing	0.622	0.0233	#NUM!	PDE12
Role of RIG1-like Receptors in Antiviral Innate Immunity	0.613	0.0227	#NUM!	CASP8
Triacylglycerol Degradation	0.588	0.0213	#NUM!	TARS2
TNFR1 Signaling	0.565	0.02	#NUM!	CASP8
CD27 Signaling in Lymphocytes	0.544	0.0189	#NUM!	CASP8
Lymphotoxin β Receptor Signaling	0.544	0.0189	#NUM!	DIABLO
Neuroinflammation Signaling Pathway	0.529	0.01	#NUM!	CASP8,GLS,IDE
Glutamate Receptor Signaling	0.517	0.0175	#NUM!	GLS
Cancer Drug Resistance By Drug Efflux	0.51	0.0172	#NUM!	PDK1
Semaphorin Signaling in Neurons	0.499	0.0167	#NUM!	RHOT1
Retinoic acid Mediated Apoptosis Signaling	0.499	0.0167	#NUM!	CASP8
Myc Mediated Apoptosis Signaling	0.47	0.0154	#NUM!	CASP8
Pyridoxal 5'-phosphate Salvage Pathway	0.47	0.0154	#NUM!	PNPO
Remodeling of Epithelial Adherens Junctions	0.455	0.0147	#NUM!	DNM1L
Systemic Lupus Erythematosus In T Cell Signaling Pathway	0.452	0.00901	#NUM!	CASP8,PDK1,RHOT1
Heparan Sulfate Biosynthesis (Late Stages)	0.439	0.0141	#NUM!	TARS2
Actin Nucleation by ARP-WASP Complex	0.434	0.0139	#NUM!	RHOT1
Glioma Invasiveness Signaling	0.425	0.0135	#NUM!	RHOT1
Heparan Sulfate Biosynthesis	0.408	0.0128	#NUM!	TARS2
PEDF Signaling	0.39	0.0122	#NUM!	CASP8
Hepatic Fibrosis Signaling Pathway	0.384	0.00815	#NUM!	PDK1,RHOT1,SDHA
LPS/IL-1 Mediated Inhibition of RXR Function	0.381	0.00893	#NUM!	ALDH18A1,ALDH5A1
cAMP-mediated signaling	0.373	0.00877	#NUM!	AKAP1,PDE12
Ceramide Signaling	0.368	0.0114	#NUM!	DIABLO
Acute Myeloid Leukemia Signaling	0.364	0.0112	#NUM!	IDH1
Regulation of Actin-based Motility by Rho	0.347	0.0106	#NUM!	RHOT1
Molecular Mechanisms of Cancer	0.345	0.00767	#NUM!	CASP8,DIABLO,RHOT1
GABA Receptor Signaling	0.343	0.0105	#NUM!	ALDH5A1
Salvage Pathways of Pyrimidine Ribonucleotides	0.336	0.0103	#NUM!	AK4
Sumoylation Pathway	0.318	0.00971	#NUM!	RHOT1
Antioxidant Action of Vitamin C	0.3	0.00917	#NUM!	TXNRD1
Glioma Signaling	0.298	0.00909	#NUM!	IDH1
Type I Diabetes Mellitus Signaling	0.295	0.00901	#NUM!	CASP8
Neuroprotective Role of THOP1 in Alzheimer's Disease	0.282	0.00862	#NUM!	IDE
Cholecystokinin/Gastrin-mediated Signaling	0.275	0.0084	#NUM!	RHOT1
Xenobiotic Metabolism Signaling	0.264	0.00697	#NUM!	ALDH18A1,ALDH5A1
Phagosome Formation	0.26	0.008	#NUM!	RHOT1
FXR/RXR Activation	0.258	0.00794	#NUM!	FASN
Reelin Signaling in Neurons	0.252	0.00775	#NUM!	PDK1
White Adipose Tissue Browning Pathway	0.252	0.00775	#NUM!	SLC16A1
Insulin Receptor Signaling	0.231	0.00719	#NUM!	ACLY
D-myo-inositol (1,4,5,6)-Tetrakisphosphate Biosynthesis	0.229	0.00714	#NUM!	PPTC7
D-myo-inositol (3,4,5,6)-tetrakisphosphate Biosynthesis	0.229	0.00714	#NUM!	PPTC7
Endocannabinoid Cancer Inhibition Pathway	0.223	0.00699	#NUM!	CASP8
Relaxin Signaling	0.21	0.00667	#NUM!	PDE12
3-phosphoinositide Degradation	0.204	0.00649	#NUM!	PPTC7
Gustation Pathway	0.204	0.00649	#NUM!	PDE12
D-myo-inositol-5-phosphate Metabolism	0.202	0.00645	#NUM!	PPTC7
Gαq Signaling	0.199	0.00637	#NUM!	RHOT1
Clathrin-mediated Endocytosis Signaling	0	0.00518	#NUM!	DNM1L
IL-8 Signaling	0	0.005	#NUM!	RHOT1
CXCR4 Signaling	0	0.00599	#NUM!	RHOT1
Endothelin-1 Signaling	0	0.00532	#NUM!	CASP8
Thrombin Signaling	0	0.00481	#NUM!	RHOT1
Cardiac Hypertrophy Signaling	0	0.00417	#NUM!	RHOT1
HMGB1 Signaling	0	0.00606	#NUM!	RHOT1
Germ Cell-Sertoli Cell Junction Signaling	0	0.00585	#NUM!	RHOT1
Aldosterone Signaling in Epithelial Cells	0	0.00633	#NUM!	DNAJC11
Production of Nitric Oxide and Reactive Oxygen Species in Macrophages	0	0.00532	#NUM!	RHOT1
Colorectal Cancer Metastasis Signaling	0	0.00395	#NUM!	RHOT1
mTOR Signaling	0	0.00476	#NUM!	RHOT1
ILK Signaling	0	0.00526	#NUM!	RHOT1
Phospholipase C Signaling	0	0.00389	#NUM!	RHOT1
Protein Kinase A Signaling	0	0.00503	#NUM!	AKAP1,PDE12
Glioblastoma Multiforme Signaling	0	0.00606	#NUM!	RHOT1
Signaling by Rho Family GTPases	0	0.0041	#NUM!	RHOT1
RhoGDI Signaling	0	0.00556	#NUM!	RHOT1
eNOS Signaling	0	0.00629	#NUM!	CASP8
Superpathway of Inositol Phosphate Compounds	0	0.00508	#NUM!	PPTC7
3-phosphoinositide Biosynthesis	0	0.0061	#NUM!	PPTC7
Tec Kinase Signaling	0	0.0061	#NUM!	RHOT1
Protein Ubiquitination Pathway	0	0.00366	#NUM!	DNAJC11
Integrin Signaling	0	0.00469	#NUM!	RHOT1
NF-κB Signaling	0	0.00559	#NUM!	CASP8
G-Protein Coupled Receptor Signaling	0	0.00368	#NUM!	PDE12
Osteoarthritis Pathway	0	0.00474	#NUM!	CASP8
Opioid Signaling Pathway	0	0.00405	#NUM!	PDK1
Cardiac Hypertrophy Signaling (Enhanced)	0	0.00411	#NUM!	PDE12,PDK1
T Cell Exhaustion Signaling Pathway	0	0.00571	#NUM!	PDK1
Calcium Signaling	0	0.00485	#NUM!	LETM1

## Sheet: Canonical Pathways HSPE1
Canonical pathways analysis of HSPE1 specific clients. related to figure 5
© 2000-2020 QIAGEN. All rights reserved.
Ingenuity Canonical Pathways	-log(p-value)	Ratio	z-score	Molecules
Oxidative Phosphorylation	61.7	0.422	#NUM!	ATP5F1D,ATP5F1E,ATP5MC2,ATP5ME,ATP5MF,ATP5MG,ATP5PF,ATP5PO,COX17,COX4I1,COX5B,COX6A1,COX6B1,COX6C,COX7B,COX8A,NDUFA1,NDUFA11,NDUFA12,NDUFA13,NDUFA2,NDUFA3,NDUFA4,NDUFA5,NDUFA6,NDUFA7,NDUFA8,NDUFA9,NDUFB1,NDUFB10,NDUFB11,NDUFB2,NDUFB4,NDUFB7,NDUFB8,NDUFS3,NDUFS4,NDUFS5,NDUFS6,NDUFS8,NDUFV2,SURF1,UQCR10,UQCR11,UQCRC1,UQCRQ
Mitochondrial Dysfunction	57.5	0.292	#NUM!	ATP5F1D,ATP5F1E,ATP5MC2,ATP5ME,ATP5MF,ATP5MG,ATP5PF,ATP5PO,COX17,COX4I1,COX5B,COX6A1,COX6B1,COX6C,COX7B,COX8A,HSD17B10,NDUFA1,NDUFA11,NDUFA12,NDUFA13,NDUFA2,NDUFA3,NDUFA4,NDUFA5,NDUFA6,NDUFA7,NDUFA8,NDUFA9,NDUFB1,NDUFB10,NDUFB11,NDUFB2,NDUFB4,NDUFB7,NDUFB8,NDUFS3,NDUFS4,NDUFS5,NDUFS6,NDUFS8,NDUFV2,PARK7,PRDX5,SURF1,TXN2,UQCR10,UQCR11,UQCRC1,UQCRQ
Sirtuin Signaling Pathway	26.9	0.124	#NUM!	ATP5F1D,ATP5F1E,ATP5PF,BAX,NDUFA1,NDUFA11,NDUFA12,NDUFA13,NDUFA2,NDUFA3,NDUFA4,NDUFA5,NDUFA6,NDUFA7,NDUFA8,NDUFA9,NDUFB1,NDUFB10,NDUFB11,NDUFB2,NDUFB4,NDUFB7,NDUFB8,NDUFS3,NDUFS4,NDUFS5,NDUFS6,NDUFS8,NDUFV2,PAM16,TIMM10,TIMM13,TIMM17B,TIMM44,TIMM8B,TOMM7
Tetrahydrobiopterin Biosynthesis I	3.47	0.667	#NUM!	PTS,SPR
Tetrahydrobiopterin Biosynthesis II	3.47	0.667	#NUM!	PTS,SPR
Tumoricidal Function of Hepatic Natural Killer Cells	2.68	0.125	#NUM!	BAX,BID,ENDOG
Folate Transformations I	2.41	0.222	#NUM!	MTHFD2L,MTHFS
Glutathione-mediated Detoxification	2.32	0.0938	#NUM!	GSTO1,MGST1,MGST3
Fatty Acid β-oxidation I	2.32	0.0938	#NUM!	ECHS1,ECI1,HSD17B10
Guanosine Nucleotides Degradation III	2.15	0.167	#NUM!	NT5C,NT5M
Urate Biosynthesis/Inosine 5'-phosphate Degradation	2.08	0.154	#NUM!	NT5C,NT5M
Isoleucine Degradation I	1.96	0.133	#NUM!	ECHS1,HSD17B10
Adenosine Nucleotides Degradation II	1.96	0.133	#NUM!	NT5C,NT5M
Serotonin Receptor Signaling	1.96	0.0698	#NUM!	PTS,QDPR,SPR
Granzyme B Signaling	1.9	0.125	#NUM!	BID,ENDOG
Glutaryl-CoA Degradation	1.9	0.125	#NUM!	HSD17B10,PARK7
Purine Nucleotides Degradation II (Aerobic)	1.8	0.111	#NUM!	NT5C,NT5M
Cardiolipin Biosynthesis II	1.67	0.5	#NUM!	PTPMT1
Phosphatidylglycerol Biosynthesis II (Non-plastidic)	1.64	0.0909	#NUM!	CRLS1,PTPMT1
Tryptophan Degradation III (Eukaryotic)	1.6	0.087	#NUM!	HSD17B10,PARK7
Glutathione Redox Reactions I	1.57	0.0833	#NUM!	MGST1,MGST3
TCA Cycle II (Eukaryotic)	1.57	0.0833	#NUM!	IDH3B,SDHAF4
Induction of Apoptosis by HIV1	1.56	0.0492	#NUM!	BAX,BID,SLC25A10
NAD Salvage Pathway II	1.5	0.0769	#NUM!	NT5C,NT5M
NADH Repair	1.5	0.333	#NUM!	NAXE
Coenzyme A Biosynthesis	1.5	0.333	#NUM!	COASY
D-glucuronate Degradation I	1.5	0.333	#NUM!	DCXR
Arsenate Detoxification I (Glutaredoxin)	1.37	0.25	#NUM!	GSTO1
Ascorbate Recycling (Cytosolic)	1.37	0.25	#NUM!	GSTO1
Glutathione Redox Reactions II	1.37	0.25	#NUM!	TXNDC12
Proline Biosynthesis I	1.37	0.25	#NUM!	PYCR2
Phenylalanine Degradation I (Aerobic)	1.37	0.25	#NUM!	QDPR
Fatty Acid β-oxidation III (Unsaturated, Odd Number)	1.37	0.25	#NUM!	ECI1
Dopamine Receptor Signaling	1.3	0.039	#NUM!	PTS,QDPR,SPR
Tetrahydrofolate Salvage from 5,10-methenyltetrahydrofolate	1.28	0.2	#NUM!	MTHFD2L
Tetrapyrrole Biosynthesis II	1.28	0.2	#NUM!	HMBS
Docosahexaenoic Acid (DHA) Signaling	1.2	0.0526	#NUM!	BAX,BID
Proline Biosynthesis II (from Arginine)	1.2	0.167	#NUM!	PYCR2
Arginine Degradation VI (Arginase 2 Pathway)	1.2	0.167	#NUM!	PYCR2
Selenocysteine Biosynthesis II (Archaea and Eukaryotes)	1.2	0.167	#NUM!	SARS2
Aryl Hydrocarbon Receptor Signaling	1.16	0.028	#NUM!	BAX,GSTO1,MGST1,MGST3
Pyrimidine Ribonucleotides Interconversion	1.15	0.0488	#NUM!	NME4,NUDT9
Acetyl-CoA Biosynthesis I (Pyruvate Dehydrogenase Complex)	1.14	0.143	#NUM!	PDHB
Pyrimidine Ribonucleotides De Novo Biosynthesis	1.11	0.0465	#NUM!	NME4,NUDT9
Histidine Degradation III	1.08	0.125	#NUM!	MTHFD2L
Apoptosis Signaling	1.04	0.0303	#NUM!	BAX,BID,ENDOG
Heme Biosynthesis II	1.03	0.111	#NUM!	HMBS
EIF2 Signaling	1.03	0.0223	#NUM!	RPL34,RPL35A,RPS14,RPS15A,RPS18
Prostanoid Biosynthesis	0.991	0.1	#NUM!	PTGES2
Huntington's Disease Signaling	0.947	0.0211	#NUM!	ATP5F1D,ATP5F1E,ATP5PF,BAX,GNG5
Leukotriene Biosynthesis	0.883	0.0769	#NUM!	MGST3
Myc Mediated Apoptosis Signaling	0.812	0.0308	#NUM!	BAX,BID
Vitamin-C Transport	0.799	0.0625	#NUM!	GSTO1
Parkinson's Signaling	0.799	0.0625	#NUM!	PARK7
Valine Degradation I	0.752	0.0556	#NUM!	ECHS1
CDP-diacylglycerol Biosynthesis I	0.712	0.05	#NUM!	CRLS1
Antiproliferative Role of Somatostatin Receptor 2	0.699	0.026	#NUM!	GNG5,NT5C
Pyrimidine Deoxyribonucleotides De Novo Biosynthesis I	0.676	0.0455	#NUM!	NME4
Apelin Adipocyte Signaling Pathway	0.658	0.0244	#NUM!	MGST1,MGST3
3-phosphoinositide Degradation	0.638	0.0195	#NUM!	NT5C,NUDT9,PTPMT1
Regulation of eIF4 and p70S6K Signaling	0.623	0.0191	#NUM!	RPS14,RPS15A,RPS18
Amyotrophic Lateral Sclerosis Signaling	0.554	0.0206	#NUM!	BAX,BID
p53 Signaling	0.548	0.0204	#NUM!	BAX,SCO2
G Protein Signaling Mediated by Tubby	0.547	0.0323	#NUM!	GNG5
Cytotoxic T Lymphocyte-mediated Apoptosis of Target Cells	0.513	0.0294	#NUM!	BID
TWEAK Signaling	0.502	0.0286	#NUM!	BID
Interferon Signaling	0.492	0.0278	#NUM!	BAX
NRF2-mediated Oxidative Stress Response	0.48	0.0159	#NUM!	GSTO1,MGST1,MGST3
tRNA Charging	0.463	0.0256	#NUM!	SARS2
Role of PKR in Interferon Induction and Antiviral Response	0.446	0.0244	#NUM!	BID
Estrogen Biosynthesis	0.446	0.0244	#NUM!	HSD17B10
Triacylglycerol Biosynthesis	0.446	0.0244	#NUM!	CRLS1
mTOR Signaling	0.407	0.0143	#NUM!	RPS14,RPS15A,RPS18
Cell Cycle: G2/M DNA Damage Checkpoint Regulation	0.386	0.0204	#NUM!	PTPMT1
TNFR1 Signaling	0.38	0.02	#NUM!	BID
LPS/IL-1 Mediated Inhibition of RXR Function	0.365	0.0134	#NUM!	GSTO1,MGST1,MGST3
CD27 Signaling in Lymphocytes	0.361	0.0189	#NUM!	BID
D-myo-inositol (1,4,5,6)-Tetrakisphosphate Biosynthesis	0.353	0.0143	#NUM!	NT5C,NUDT9
D-myo-inositol (3,4,5,6)-tetrakisphosphate Biosynthesis	0.353	0.0143	#NUM!	NT5C,NUDT9
Glutamate Receptor Signaling	0.337	0.0175	#NUM!	GNG5
Retinoic acid Mediated Apoptosis Signaling	0.321	0.0167	#NUM!	BID
Relaxin Signaling	0.319	0.0133	#NUM!	GNG5,NT5C
Phagosome Maturation	0.316	0.0132	#NUM!	PRDX2,PRDX5
D-myo-inositol-5-phosphate Metabolism	0.304	0.0129	#NUM!	NT5C,NUDT9
Eicosanoid Signaling	0.292	0.0152	#NUM!	PTGES2
3-phosphoinositide Biosynthesis	0.278	0.0122	#NUM!	NT5C,NUDT9
Small Cell Lung Cancer Signaling	0.271	0.0141	#NUM!	BID
Ephrin B Signaling	0.267	0.0139	#NUM!	GNG5
Estrogen-Dependent Breast Cancer Signaling	0.259	0.0135	#NUM!	HSD17B10
IL-7 Signaling Pathway	0.244	0.0128	#NUM!	BAX
Role of MAPK Signaling in the Pathogenesis of Influenza	0.237	0.0125	#NUM!	BAX
Acute Myeloid Leukemia Signaling	0.209	0.0112	#NUM!	IDH3B
IL-1 Signaling	0.203	0.011	#NUM!	GNG5
Death Receptor Signaling	0.203	0.011	#NUM!	BID
Axonal Guidance Signaling	0	0.00206	#NUM!	GNG5
Synaptic Long Term Depression	0	0.00529	#NUM!	NT5C
LXR/RXR Activation	0	0.00826	#NUM!	ECHS1
Hepatic Fibrosis / Hepatic Stellate Cell Activation	0	0.00538	#NUM!	BAX
14-3-3-mediated Signaling	0	0.00787	#NUM!	BAX
α-Adrenergic Signaling	0	0.0105	#NUM!	GNG5
IL-8 Signaling	0	0.01	#NUM!	BAX,GNG5
Role of NFAT in Regulation of the Immune Response	0	0.00552	#NUM!	GNG5
CCR5 Signaling in Macrophages	0	0.0106	#NUM!	GNG5
fMLP Signaling in Neutrophils	0	0.00862	#NUM!	GNG5
CXCR4 Signaling	0	0.00599	#NUM!	GNG5
CCR3 Signaling in Eosinophils	0	0.00806	#NUM!	GNG5
Thrombin Signaling	0	0.00481	#NUM!	GNG5
Cardiac Hypertrophy Signaling	0	0.00417	#NUM!	GNG5
Molecular Mechanisms of Cancer	0	0.00512	#NUM!	BAX,BID
Corticotropin Releasing Hormone Signaling	0	0.0069	#NUM!	NT5C
GNRH Signaling	0	0.00578	#NUM!	GNG5
ATM Signaling	0	0.0103	#NUM!	BID
Androgen Signaling	0	0.00735	#NUM!	GNG5
CREB Signaling in Neurons	0	0.00483	#NUM!	GNG5
Type I Diabetes Mellitus Signaling	0	0.00901	#NUM!	BID
Glioma Signaling	0	0.00909	#NUM!	IDH3B
Colorectal Cancer Metastasis Signaling	0	0.00791	#NUM!	BAX,GNG5
G Beta Gamma Signaling	0	0.0082	#NUM!	GNG5
AMPK Signaling	0	0.00472	#NUM!	AK2
Phospholipase C Signaling	0	0.00389	#NUM!	GNG5
Protein Kinase A Signaling	0	0.00251	#NUM!	GNG5
Role of NFAT in Cardiac Hypertrophy	0	0.00467	#NUM!	GNG5
Breast Cancer Regulation by Stathmin1	0	0.005	#NUM!	GNG5
P2Y Purigenic Receptor Signaling Pathway	0	0.00787	#NUM!	GNG5
NGF Signaling	0	0.00877	#NUM!	BAX
Signaling by Rho Family GTPases	0	0.0041	#NUM!	GNG5
RhoGDI Signaling	0	0.00556	#NUM!	GNG5
Gap Junction Signaling	0	0.00505	#NUM!	NT5C
Superpathway of Inositol Phosphate Compounds	0	0.0102	#NUM!	NT5C,NUDT9
Salvage Pathways of Pyrimidine Ribonucleotides	0	0.0103	#NUM!	NME4
Antioxidant Action of Vitamin C	0	0.00917	#NUM!	GSTO1
Gαi Signaling	0	0.008	#NUM!	GNG5
Gαq Signaling	0	0.00637	#NUM!	GNG5
Gαs Signaling	0	0.00935	#NUM!	GNG5
Tec Kinase Signaling	0	0.0061	#NUM!	GNG5
STAT3 Pathway	0	0.00741	#NUM!	NDUFA13
SAPK/JNK Signaling	0	0.0098	#NUM!	GNG5
Cardiac β-adrenergic Signaling	0	0.00709	#NUM!	GNG5
Xenobiotic Metabolism Signaling	0	0.0105	#NUM!	GSTO1,MGST1,MGST3
Integrin Signaling	0	0.00469	#NUM!	ARF5
GPCR-Mediated Nutrient Sensing in Enteroendocrine Cells	0	0.00893	#NUM!	GNG5
Gustation Pathway	0	0.00649	#NUM!	GNG5
Opioid Signaling Pathway	0	0.00405	#NUM!	GNG5
Adrenomedullin signaling pathway	0	0.0102	#NUM!	BAX,NT5C
Iron homeostasis signaling pathway	0	0.0073	#NUM!	LYRM4
Endocannabinoid Neuronal Synapse Pathway	0	0.00781	#NUM!	GNG5
Endocannabinoid Developing Neuron Pathway	0	0.0087	#NUM!	GNG5
Cardiac Hypertrophy Signaling (Enhanced)	0	0.00205	#NUM!	GNG5
Senescence Pathway	0	0.00364	#NUM!	PDHB
Ephrin Receptor Signaling	0	0.00556	#NUM!	GNG5

## Sheet: Canonical Pathways D1-E1
Canonical pathways analysis of clients co-expressed with both HSPD1 and HSPE1. related to figure 5
© 2000-2020 QIAGEN. All rights reserved.
Ingenuity Canonical Pathways	-log(p-value)	Ratio	z-score	Molecules
Mitochondrial Dysfunction	29.5	0.175	#NUM!	AIFM1,ATP5F1B,ATP5F1C,ATP5MC1,ATP5MC3,ATP5PB,ATP5PD,COX5A,COX7A2,COX7A2L,CYC1,CYCS,GLRX2,NDUFA10,NDUFAB1,NDUFAF2,NDUFB3,NDUFB5,NDUFB6,NDUFB9,NDUFS2,PDHA1,PRDX3,SDHB,UQCRB,UQCRFS1,UQCRH,VDAC1,VDAC2,VDAC3
Sirtuin Signaling Pathway	24.9	0.11	#NUM!	ATP5F1B,ATP5F1C,ATP5MC1,ATP5PB,CYC1,LDHB,NDUFA10,NDUFAB1,NDUFAF2,NDUFB3,NDUFB5,NDUFB6,NDUFB9,NDUFS2,PDHA1,PPIF,SDHB,SLC25A5,SOD1,TIMM17A,TIMM23,TIMM50,TIMM8A,TIMM9,TOMM22,TOMM34,TOMM40,TOMM5,UQCRFS1,VDAC1,VDAC2,VDAC3
Oxidative Phosphorylation	23.1	0.202	#NUM!	ATP5F1B,ATP5F1C,ATP5MC1,ATP5MC3,ATP5PB,ATP5PD,COX5A,COX7A2,COX7A2L,CYC1,CYCS,NDUFA10,NDUFAB1,NDUFB3,NDUFB5,NDUFB6,NDUFB9,NDUFS2,SDHB,UQCRB,UQCRFS1,UQCRH
TCA Cycle II (Eukaryotic)	5.7	0.208	#NUM!	FH,MDH1,MDH2,SDHB,SUCLG1
tRNA Charging	4.61	0.128	#NUM!	GARS1,KARS1,MARS2,RARS1,YARS2
Gluconeogenesis I	4.1	0.154	#NUM!	GAPDH,GPI,MDH1,MDH2
Inosine-5'-phosphate Biosynthesis II	3.63	0.667	#NUM!	ATIC,PAICS
Pentose Phosphate Pathway (Non-oxidative Branch)	2.94	0.333	#NUM!	RPIA,TKT
Glycolysis I	2.8	0.115	#NUM!	GAPDH,GPI,TPI1
Aspartate Degradation II	2.79	0.286	#NUM!	MDH1,MDH2
Pentose Phosphate Pathway	2.47	0.2	#NUM!	RPIA,TKT
Purine Nucleotides De Novo Biosynthesis II	2.38	0.182	#NUM!	ATIC,PAICS
Alanine Biosynthesis III	2.05	1	#NUM!	NFS1
Ubiquinol-10 Biosynthesis (Eukaryotic)	2.01	0.118	#NUM!	COQ2,COQ3
Pyrimidine Deoxyribonucleotides De Novo Biosynthesis I	1.79	0.0909	#NUM!	DTYMK,DUT
Induction of Apoptosis by HIV1	1.76	0.0492	#NUM!	CYCS,SLC25A3,SLC25A5
All-trans-decaprenyl Diphosphate Biosynthesis	1.75	0.5	#NUM!	PDSS1
Flavin Biosynthesis IV (Mammalian)	1.75	0.5	#NUM!	FLAD1
Palmitate Biosynthesis I (Animals)	1.75	0.5	#NUM!	OXSM
L-glutamine Biosynthesis II (tRNA-dependent)	1.75	0.5	#NUM!	QRSL1
Fatty Acid Biosynthesis Initiation II	1.75	0.5	#NUM!	OXSM
Tumoricidal Function of Hepatic Natural Killer Cells	1.72	0.0833	#NUM!	AIFM1,CYCS
Huntington's Disease Signaling	1.7	0.0253	#NUM!	ATP5F1B,ATP5F1C,ATP5MC1,ATP5PB,CYCS,SDHB
NADH Repair	1.58	0.333	#NUM!	GAPDH
Arsenate Detoxification I (Glutaredoxin)	1.45	0.25	#NUM!	GLRX2
Molybdenum Cofactor Biosynthesis	1.45	0.25	#NUM!	NFS1
Tetrahydrofolate Salvage from 5,10-methenyltetrahydrofolate	1.36	0.2	#NUM!	MTHFD2
Trans, trans-farnesyl Diphosphate Biosynthesis	1.36	0.2	#NUM!	FDPS
Pyrimidine Ribonucleotides Interconversion	1.29	0.0488	#NUM!	NUDT5,RECQL4
Pyruvate Fermentation to Lactate	1.28	0.167	#NUM!	LDHB
Glycine Cleavage Complex	1.28	0.167	#NUM!	GCSH
GDP-mannose Biosynthesis	1.28	0.167	#NUM!	GPI
Pyrimidine Ribonucleotides De Novo Biosynthesis	1.25	0.0465	#NUM!	NUDT5,RECQL4
Acetyl-CoA Biosynthesis I (Pyruvate Dehydrogenase Complex)	1.22	0.143	#NUM!	PDHA1
PFKFB4 Signaling Pathway	1.2	0.0435	#NUM!	GPI,TKT
Histidine Degradation III	1.16	0.125	#NUM!	MTHFD2
Superoxide Radicals Degradation	1.16	0.125	#NUM!	SOD1
Sucrose Degradation V (Mammalian)	1.11	0.111	#NUM!	TPI1
UDP-N-acetyl-D-galactosamine Biosynthesis II	1.11	0.111	#NUM!	GPI
Folate Transformations I	1.11	0.111	#NUM!	MTHFD2
Retinoic acid Mediated Apoptosis Signaling	1	0.0333	#NUM!	CYCS,DAP3
Colanic Acid Building Blocks Biosynthesis	0.928	0.0714	#NUM!	GPI
D-myo-inositol (1,4,5,6)-Tetrakisphosphate Biosynthesis	0.886	0.0214	#NUM!	CDC25C,NUDT5,PGAM5
D-myo-inositol (3,4,5,6)-tetrakisphosphate Biosynthesis	0.886	0.0214	#NUM!	CDC25C,NUDT5,PGAM5
Granzyme B Signaling	0.873	0.0625	#NUM!	CYCS
Parkinson's Signaling	0.873	0.0625	#NUM!	CYCS
Superpathway of Geranylgeranyldiphosphate Biosynthesis I (via Mevalonate)	0.827	0.0556	#NUM!	FDPS
3-phosphoinositide Degradation	0.799	0.0195	#NUM!	CDC25C,NUDT5,PGAM5
D-myo-inositol-5-phosphate Metabolism	0.793	0.0194	#NUM!	CDC25C,NUDT5,PGAM5
The Visual Cycle	0.785	0.05	#NUM!	RDH14
Apelin Adipocyte Signaling Pathway	0.78	0.0244	#NUM!	PRDX6,SOD1
Maturity Onset Diabetes of Young (MODY) Signaling	0.764	0.0476	#NUM!	GAPDH
3-phosphoinositide Biosynthesis	0.742	0.0183	#NUM!	CDC25C,NUDT5,PGAM5
Role of Lipids/Lipid Rafts in the Pathogenesis of Influenza	0.73	0.0435	#NUM!	FDPS
Glutathione Redox Reactions I	0.712	0.0417	#NUM!	PRDX6
Tryptophan Degradation X (Mammalian, via Tryptamine)	0.697	0.04	#NUM!	RDH14
Amyotrophic Lateral Sclerosis Signaling	0.668	0.0206	#NUM!	CYCS,SOD1
Apoptosis Signaling	0.656	0.0202	#NUM!	AIFM1,CYCS
Superpathway of Cholesterol Biosynthesis	0.64	0.0345	#NUM!	FDPS
Retinoate Biosynthesis I	0.592	0.0303	#NUM!	RDH14
Superpathway of Inositol Phosphate Compounds	0.588	0.0152	#NUM!	CDC25C,NUDT5,PGAM5
Cytotoxic T Lymphocyte-mediated Apoptosis of Target Cells	0.58	0.0294	#NUM!	CYCS
TWEAK Signaling	0.569	0.0286	#NUM!	CYCS
Complement System	0.548	0.027	#NUM!	C1QBP
Docosahexaenoic Acid (DHA) Signaling	0.539	0.0263	#NUM!	CYCS
Role of PKR in Interferon Induction and Antiviral Response	0.511	0.0244	#NUM!	CYCS
Retinol Biosynthesis	0.503	0.0238	#NUM!	RDH14
Role of Oct4 in Mammalian Embryonic Stem Cell Pluripotency	0.471	0.0217	#NUM!	PHB
Triacylglycerol Degradation	0.463	0.0213	#NUM!	PRDX6
Iron homeostasis signaling pathway	0.461	0.0146	#NUM!	FXN,NFS1
Cell Cycle: G2/M DNA Damage Checkpoint Regulation	0.449	0.0204	#NUM!	CDC25C
Primary Immunodeficiency Signaling	0.441	0.02	#NUM!	UNG
TNFR1 Signaling	0.441	0.02	#NUM!	CYCS
CD27 Signaling in Lymphocytes	0.421	0.0189	#NUM!	CYCS
Lymphotoxin β Receptor Signaling	0.421	0.0189	#NUM!	CYCS
Cell Cycle Control of Chromosomal Replication	0.403	0.0179	#NUM!	DNA2
Role of CHK Proteins in Cell Cycle Checkpoint Control	0.397	0.0175	#NUM!	CDC25C
Nur77 Signaling in T Lymphocytes	0.386	0.0169	#NUM!	CYCS
Myc Mediated Apoptosis Signaling	0.355	0.0154	#NUM!	CYCS
Mitotic Roles of Polo-Like Kinase	0.35	0.0152	#NUM!	CDC25C
Small Cell Lung Cancer Signaling	0.326	0.0141	#NUM!	CYCS
Heparan Sulfate Biosynthesis (Late Stages)	0.326	0.0141	#NUM!	PRDX6
Heparan Sulfate Biosynthesis	0.298	0.0128	#NUM!	PRDX6
NRF2-mediated Oxidative Stress Response	0.297	0.0106	#NUM!	CCT7,SOD1
Renal Cell Carcinoma Signaling	0.29	0.0125	#NUM!	FH
Ceramide Signaling	0.263	0.0114	#NUM!	CYCS
Death Receptor Signaling	0.253	0.011	#NUM!	CYCS
ATM Signaling	0.235	0.0103	#NUM!	CDC25C
UVA-Induced MAPK Signaling	0.232	0.0102	#NUM!	CYCS
NER Pathway	0.219	0.00971	#NUM!	DNA2
Type I Diabetes Mellitus Signaling	0.2	0.00901	#NUM!	CYCS
RAR Activation	0	0.00518	#NUM!	RDH14
HIF1α Signaling	0	0.00885	#NUM!	LDHB
Molecular Mechanisms of Cancer	0	0.00512	#NUM!	CDC25C,CYCS
Hereditary Breast Cancer Signaling	0	0.00714	#NUM!	CDC25C
Protein Kinase A Signaling	0	0.00503	#NUM!	CDC25C,TIMM50
Estrogen Receptor Signaling	0	0.0073	#NUM!	PHB2
Protein Ubiquitination Pathway	0	0.00366	#NUM!	PSMA6
Phagosome Maturation	0	0.00662	#NUM!	PRDX6
Endocannabinoid Neuronal Synapse Pathway	0	0.00781	#NUM!	NDUFS2
Senescence Pathway	0	0.00727	#NUM!	CDC25C,PDHA1
White Adipose Tissue Browning Pathway	0	0.00775	#NUM!	LDHB
Hepatic Fibrosis Signaling Pathway	0	0.00272	#NUM!	SDHB

## Sheet: Canonical pathways CLPP
Canonical pathways analysis of CLPP specific clients. related to figure 5
© 2000-2020 QIAGEN. All rights reserved.
Ingenuity Canonical Pathways	-log(p-value)	Ratio	z-score	Molecules
Oxidative Phosphorylation	91.8	0.615	#NUM!	ATP5F1C,ATP5F1D,ATP5F1E,ATP5MC1,ATP5MC2,ATP5MC3,ATP5ME,ATP5MF,ATP5MG,ATP5PD,ATP5PF,ATP5PO,ATPAF2,COX17,COX4I1,COX5A,COX5B,COX6A1,COX6B1,COX6C,COX7A2,COX7A2L,COX7B,COX8A,CYC1,NDUFA1,NDUFA10,NDUFA11,NDUFA12,NDUFA13,NDUFA2,NDUFA3,NDUFA4,NDUFA6,NDUFA7,NDUFA8,NDUFA9,NDUFAB1,NDUFB1,NDUFB10,NDUFB11,NDUFB2,NDUFB4,NDUFB6,NDUFB7,NDUFB8,NDUFB9,NDUFS2,NDUFS3,NDUFS4,NDUFS5,NDUFS6,NDUFS7,NDUFS8,NDUFV1,NDUFV2,N…
Mitochondrial Dysfunction	89.5	0.444	#NUM!	ATP5F1C,ATP5F1D,ATP5F1E,ATP5MC1,ATP5MC2,ATP5MC3,ATP5ME,ATP5MF,ATP5MG,ATP5PD,ATP5PF,ATP5PO,ATPAF2,COX17,COX4I1,COX5A,COX5B,COX6A1,COX6B1,COX6C,COX7A2,COX7A2L,COX7B,COX8A,CYC1,FIS1,GLRX2,GPX4,HSD17B10,NDUFA1,NDUFA10,NDUFA11,NDUFA12,NDUFA13,NDUFA2,NDUFA3,NDUFA4,NDUFA6,NDUFA7,NDUFA8,NDUFA9,NDUFAB1,NDUFAF2,NDUFB1,NDUFB10,NDUFB11,NDUFB2,NDUFB4,NDUFB6,NDUFB7,NDUFB8,NDUFB9,NDUFS2,NDUFS3,NDUFS4,NDUFS5,NDU…
Sirtuin Signaling Pathway	52.4	0.22	#NUM!	ATP5F1C,ATP5F1D,ATP5F1E,ATP5MC1,ATP5PF,BAX,CYC1,IDH2,NDUFA1,NDUFA10,NDUFA11,NDUFA12,NDUFA13,NDUFA2,NDUFA3,NDUFA4,NDUFA6,NDUFA7,NDUFA8,NDUFA9,NDUFAB1,NDUFAF2,NDUFB1,NDUFB10,NDUFB11,NDUFB2,NDUFB4,NDUFB6,NDUFB7,NDUFB8,NDUFB9,NDUFS2,NDUFS3,NDUFS4,NDUFS5,NDUFS6,NDUFS7,NDUFS8,NDUFV1,NDUFV2,NDUFV3,PAM16,PCK2,PPIF,SDHA,SDHB,SLC25A5,SLC25A6,SOD1,TIMM10,TIMM13,TIMM17B,TIMM22,TIMM23,TIMM44,TIMM50,TIMM8B,TIM…
TCA Cycle II (Eukaryotic)	8.51	0.333	#NUM!	FH,IDH3B,IDH3G,MDH2,SDHA,SDHAF4,SDHB,SUCLG1
Glutathione Redox Reactions I	4.4	0.208	#NUM!	GPX1,GPX4,GSTZ1,MGST3,PRDX6
Glutaryl-CoA Degradation	3.94	0.25	#NUM!	GCDH,HSD17B10,HSD17B8,PARK7
Tryptophan Degradation III (Eukaryotic)	3.29	0.174	#NUM!	GCDH,HSD17B10,HSD17B8,PARK7
Induction of Apoptosis by HIV1	3.29	0.0984	#NUM!	BAX,BID,SLC25A10,SLC25A3,SLC25A5,SLC25A6
NADH Repair	3.09	0.667	#NUM!	GAPDH,NAXE
Thiosulfate Disproportionation III (Rhodanese)	3.09	0.667	#NUM!	MPST,TST
Arsenate Detoxification I (Glutaredoxin)	2.79	0.5	#NUM!	GLRX2,GSTO1
Isoleucine Degradation I	2.75	0.2	#NUM!	BCAT2,ECHS1,HSD17B10
Fatty Acid β-oxidation I	2.73	0.125	#NUM!	ECHS1,ECI1,HSD17B10,HSD17B8
Apelin Adipocyte Signaling Pathway	2.61	0.0732	#NUM!	GPX1,GPX4,GSTZ1,MGST3,PRDX6,SOD1
Folate Polyglutamylation	2.58	0.4	#NUM!	FPGS,SHMT2
Pyrimidine Deoxyribonucleotides De Novo Biosynthesis I	2.26	0.136	#NUM!	DTYMK,NME3,NME4
Tumoricidal Function of Hepatic Natural Killer Cells	2.15	0.125	#NUM!	BAX,BID,ENDOG
Glycolysis I	2.05	0.115	#NUM!	GAPDH,GPI,TPI1
Gluconeogenesis I	2.05	0.115	#NUM!	GAPDH,GPI,MDH2
Folate Transformations I	2.04	0.222	#NUM!	MTHFS,SHMT2
Glycine Betaine Degradation	1.95	0.2	#NUM!	SDSL,SHMT2
NRF2-mediated Oxidative Stress Response	1.86	0.0423	#NUM!	AKR7A2,CCT7,DNAJC4,FTH1,GSTO1,GSTZ1,MGST3,SOD1
Glutathione-mediated Detoxification	1.8	0.0938	#NUM!	GSTO1,GSTZ1,MGST3
Guanosine Nucleotides Degradation III	1.79	0.167	#NUM!	NT5C,NT5M
Huntington's Disease Signaling	1.75	0.038	#NUM!	ATP5F1C,ATP5F1D,ATP5F1E,ATP5MC1,ATP5PF,BAX,GNG5,SDHA,SDHB
Urate Biosynthesis/Inosine 5'-phosphate Degradation	1.72	0.154	#NUM!	NT5C,NT5M
Docosahexaenoic Acid (DHA) Signaling	1.6	0.0789	#NUM!	BAD,BAX,BID
Adenosine Nucleotides Degradation II	1.6	0.133	#NUM!	NT5C,NT5M
tRNA Charging	1.58	0.0769	#NUM!	CARS2,FARS2,KARS1
Granzyme B Signaling	1.55	0.125	#NUM!	BID,ENDOG
Vitamin-C Transport	1.55	0.125	#NUM!	GSTO1,TXNRD2
Pyrimidine Ribonucleotides Interconversion	1.52	0.0732	#NUM!	NME3,NME4,RECQL4
L-DOPA Degradation	1.48	0.5	#NUM!	COMT
Flavin Biosynthesis IV (Mammalian)	1.48	0.5	#NUM!	FLAD1
L-cysteine Degradation III	1.48	0.5	#NUM!	MPST
Threonine Degradation II	1.48	0.5	#NUM!	GCAT
Cardiolipin Biosynthesis II	1.48	0.5	#NUM!	PTPMT1
Glycine Biosynthesis I	1.48	0.5	#NUM!	SHMT2
Pyrimidine Ribonucleotides De Novo Biosynthesis	1.47	0.0698	#NUM!	NME3,NME4,RECQL4
Valine Degradation I	1.45	0.111	#NUM!	BCAT2,ECHS1
Purine Nucleotides Degradation II (Aerobic)	1.45	0.111	#NUM!	NT5C,NT5M
Methylglyoxal Degradation I	1.31	0.333	#NUM!	HAGH
Coenzyme A Biosynthesis	1.31	0.333	#NUM!	COASY
Tetrahydrobiopterin Biosynthesis I	1.31	0.333	#NUM!	SPR
D-glucuronate Degradation I	1.31	0.333	#NUM!	DCXR
Tetrahydrobiopterin Biosynthesis II	1.31	0.333	#NUM!	SPR
L-serine Degradation	1.31	0.333	#NUM!	SDSL
Acute Myeloid Leukemia Signaling	1.22	0.0449	#NUM!	BAD,IDH2,IDH3B,IDH3G
Ascorbate Recycling (Cytosolic)	1.19	0.25	#NUM!	GSTO1
Proline Biosynthesis I	1.19	0.25	#NUM!	PYCR1
Phenylalanine Degradation I (Aerobic)	1.19	0.25	#NUM!	QDPR
Fatty Acid β-oxidation III (Unsaturated, Odd Number)	1.19	0.25	#NUM!	ECI1
NAD Salvage Pathway II	1.16	0.0769	#NUM!	NT5C,NT5M
Amyotrophic Lateral Sclerosis Signaling	1.11	0.0412	#NUM!	BAX,BID,GPX1,SOD1
Tetrapyrrole Biosynthesis II	1.1	0.2	#NUM!	HMBS
dTMP De Novo Biosynthesis	1.1	0.2	#NUM!	SHMT2
Tyrosine Degradation I	1.1	0.2	#NUM!	GSTZ1
Apoptosis Signaling	1.08	0.0404	#NUM!	BAD,BAX,BID,ENDOG
Myc Mediated Apoptosis Signaling	1.03	0.0462	#NUM!	BAD,BAX,BID
Proline Biosynthesis II (from Arginine)	1.02	0.167	#NUM!	PYCR1
Arginine Degradation VI (Arginase 2 Pathway)	1.02	0.167	#NUM!	PYCR1
Pentose Phosphate Pathway (Non-oxidative Branch)	1.02	0.167	#NUM!	TKT
GDP-mannose Biosynthesis	1.02	0.167	#NUM!	GPI
Superpathway of Serine and Glycine Biosynthesis I	0.959	0.143	#NUM!	SHMT2
Thioredoxin Pathway	0.959	0.143	#NUM!	TXNRD2
Aspartate Degradation II	0.959	0.143	#NUM!	MDH2
Noradrenaline and Adrenaline Degradation	0.943	0.0571	#NUM!	COMT,DHRS4
Superoxide Radicals Degradation	0.903	0.125	#NUM!	SOD1
Dopamine Receptor Signaling	0.866	0.039	#NUM!	COMT,QDPR,SPR
Sucrose Degradation V (Mammalian)	0.854	0.111	#NUM!	TPI1
Leucine Degradation I	0.854	0.111	#NUM!	BCAT2
Heme Biosynthesis II	0.854	0.111	#NUM!	HMBS
UDP-N-acetyl-D-galactosamine Biosynthesis II	0.854	0.111	#NUM!	GPI
Estrogen Biosynthesis	0.83	0.0488	#NUM!	HSD17B10,HSD17B8
Prostanoid Biosynthesis	0.812	0.1	#NUM!	PTGES2
Pentose Phosphate Pathway	0.812	0.1	#NUM!	TKT
Serotonin Receptor Signaling	0.799	0.0465	#NUM!	QDPR,SPR
EIF2 Signaling	0.772	0.0268	#NUM!	RPL10A,RPL34,RPL35A,RPS14,RPS15A,RPS18
PFKFB4 Signaling Pathway	0.752	0.0435	#NUM!	GPI,TKT
Acyl-CoA Hydrolysis	0.71	0.0769	#NUM!	ACOT7
Leukotriene Biosynthesis	0.71	0.0769	#NUM!	MGST3
Colanic Acid Building Blocks Biosynthesis	0.68	0.0714	#NUM!	GPI
Aryl Hydrocarbon Receptor Signaling	0.67	0.028	#NUM!	BAX,GSTO1,GSTZ1,MGST3
Parkinson's Signaling	0.629	0.0625	#NUM!	PARK7
Glutamate Receptor Signaling	0.613	0.0351	#NUM!	GNG5,PICK1
Ubiquinol-10 Biosynthesis (Eukaryotic)	0.607	0.0588	#NUM!	COQ3
3-phosphoinositide Degradation	0.597	0.026	#NUM!	NT5C,NUDT2,PGAM5,PTPMT1
Methylglyoxal Degradation III	0.585	0.0556	#NUM!	AKR7A2
Glioma Signaling	0.561	0.0273	#NUM!	IDH2,IDH3B,IDH3G
Maturity Onset Diabetes of Young (MODY) Signaling	0.529	0.0476	#NUM!	GAPDH
Phosphatidylglycerol Biosynthesis II (Non-plastidic)	0.511	0.0455	#NUM!	PTPMT1
Estrogen-Dependent Breast Cancer Signaling	0.458	0.027	#NUM!	HSD17B10,HSD17B8
Antiproliferative Role of Somatostatin Receptor 2	0.437	0.026	#NUM!	GNG5,NT5C
IL-7 Signaling Pathway	0.429	0.0256	#NUM!	BAD,BAX
Dopamine Degradation	0.403	0.0333	#NUM!	COMT
Iron homeostasis signaling pathway	0.401	0.0219	#NUM!	FTH1,FXN,LYRM4
G Protein Signaling Mediated by Tubby	0.393	0.0323	#NUM!	GNG5
D-myo-inositol (1,4,5,6)-Tetrakisphosphate Biosynthesis	0.386	0.0214	#NUM!	NT5C,NUDT2,PGAM5
D-myo-inositol (3,4,5,6)-tetrakisphosphate Biosynthesis	0.386	0.0214	#NUM!	NT5C,NUDT2,PGAM5
Ethanol Degradation II	0.382	0.0312	#NUM!	DHRS4
Retinoate Biosynthesis I	0.373	0.0303	#NUM!	DHRS4
Cytotoxic T Lymphocyte-mediated Apoptosis of Target Cells	0.363	0.0294	#NUM!	BID
TWEAK Signaling	0.354	0.0286	#NUM!	BID
IL-1 Signaling	0.35	0.022	#NUM!	ECSIT,GNG5
Interferon Signaling	0.345	0.0278	#NUM!	BAX
Phagosome Maturation	0.338	0.0199	#NUM!	PRDX2,PRDX5,PRDX6
Neuregulin Signaling	0.324	0.0208	#NUM!	BAD,PICK1
D-myo-inositol-5-phosphate Metabolism	0.322	0.0194	#NUM!	NT5C,NUDT2,PGAM5
Salvage Pathways of Pyrimidine Ribonucleotides	0.319	0.0206	#NUM!	NME3,NME4
Regulation of eIF4 and p70S6K Signaling	0.315	0.0191	#NUM!	RPS14,RPS15A,RPS18
p53 Signaling	0.314	0.0204	#NUM!	BAX,SCO2
Role of PKR in Interferon Induction and Antiviral Response	0.305	0.0244	#NUM!	BID
LPS/IL-1 Mediated Inhibition of RXR Function	0.292	0.0179	#NUM!	ECSIT,GSTO1,GSTZ1,MGST3
3-phosphoinositide Biosynthesis	0.29	0.0183	#NUM!	NT5C,NUDT2,PGAM5
Role of Oct4 in Mammalian Embryonic Stem Cell Pluripotency	0.27	0.0217	#NUM!	PHB
Stearate Biosynthesis I (Animals)	0.27	0.0217	#NUM!	ACOT7
Antioxidant Action of Vitamin C	0.266	0.0183	#NUM!	GSTO1,TXNRD2
Triacylglycerol Degradation	0.264	0.0213	#NUM!	PRDX6
Cell Cycle: G2/M DNA Damage Checkpoint Regulation	0.252	0.0204	#NUM!	PTPMT1
Melanoma Signaling	0.246	0.02	#NUM!	BAD
TNFR1 Signaling	0.246	0.02	#NUM!	BID
UVB-Induced MAPK Signaling	0.236	0.0192	#NUM!	BAD
CD27 Signaling in Lymphocytes	0.231	0.0189	#NUM!	BID
Endometrial Cancer Signaling	0.198	0.0167	#NUM!	BAD
Retinoic acid Mediated Apoptosis Signaling	0.198	0.0167	#NUM!	BID
Glucocorticoid Receptor Signaling	0	0.00298	#NUM!	PCK2
Axonal Guidance Signaling	0	0.00206	#NUM!	GNG5
Synaptic Long Term Depression	0	0.00529	#NUM!	NT5C
Acute Phase Response Signaling	0	0.00559	#NUM!	ECSIT
LXR/RXR Activation	0	0.00826	#NUM!	ECHS1
Hepatic Fibrosis / Hepatic Stellate Cell Activation	0	0.00538	#NUM!	BAX
FXR/RXR Activation	0	0.00794	#NUM!	PCK2
Ceramide Signaling	0	0.0114	#NUM!	BAD
PXR/RXR Activation	0	0.0154	#NUM!	PCK2
RAR Activation	0	0.00518	#NUM!	DHRS4
14-3-3-mediated Signaling	0	0.0157	#NUM!	BAD,BAX
α-Adrenergic Signaling	0	0.0105	#NUM!	GNG5
IL-8 Signaling	0	0.01	#NUM!	BAX,GNG5
Role of NFAT in Regulation of the Immune Response	0	0.00552	#NUM!	GNG5
CCR5 Signaling in Macrophages	0	0.0106	#NUM!	GNG5
IL-3 Signaling	0	0.0127	#NUM!	BAD
fMLP Signaling in Neutrophils	0	0.00862	#NUM!	GNG5
CXCR4 Signaling	0	0.00599	#NUM!	GNG5
CCR3 Signaling in Eosinophils	0	0.00806	#NUM!	GNG5
Angiopoietin Signaling	0	0.0133	#NUM!	BAD
Relaxin Signaling	0	0.0133	#NUM!	GNG5,NT5C
Thrombin Signaling	0	0.00481	#NUM!	GNG5
Cardiac Hypertrophy Signaling	0	0.00417	#NUM!	GNG5
iCOS-iCOSL Signaling in T Helper Cells	0	0.00901	#NUM!	BAD
Molecular Mechanisms of Cancer	0	0.00767	#NUM!	BAD,BAX,BID
Corticotropin Releasing Hormone Signaling	0	0.0069	#NUM!	NT5C
FLT3 Signaling in Hematopoietic Progenitor Cells	0	0.0125	#NUM!	BAD
GNRH Signaling	0	0.00578	#NUM!	GNG5
ATM Signaling	0	0.0103	#NUM!	BID
Androgen Signaling	0	0.00735	#NUM!	GNG5
Aldosterone Signaling in Epithelial Cells	0	0.0127	#NUM!	DNAJC30,DNAJC4
CREB Signaling in Neurons	0	0.00483	#NUM!	GNG5
Prostate Cancer Signaling	0	0.011	#NUM!	BAD
Renal Cell Carcinoma Signaling	0	0.0125	#NUM!	FH
Type I Diabetes Mellitus Signaling	0	0.00901	#NUM!	BID
Small Cell Lung Cancer Signaling	0	0.0141	#NUM!	BID
Chronic Myeloid Leukemia Signaling	0	0.00971	#NUM!	BAD
Non-Small Cell Lung Cancer Signaling	0	0.0137	#NUM!	BAD
p70S6K Signaling	0	0.00775	#NUM!	BAD
ERK5 Signaling	0	0.0139	#NUM!	BAD
Colorectal Cancer Metastasis Signaling	0	0.0119	#NUM!	BAD,BAX,GNG5
mTOR Signaling	0	0.0143	#NUM!	RPS14,RPS15A,RPS18
Pancreatic Adenocarcinoma Signaling	0	0.00917	#NUM!	BAD
G Beta Gamma Signaling	0	0.0082	#NUM!	GNG5
AMPK Signaling	0	0.00472	#NUM!	PCK2
Role of Osteoblasts, Osteoclasts and Chondrocytes in Rheumatoid Arthritis	0	0.00455	#NUM!	BAD
Phospholipase C Signaling	0	0.00389	#NUM!	GNG5
HER-2 Signaling in Breast Cancer	0	0.0119	#NUM!	BAD
Protein Kinase A Signaling	0	0.00754	#NUM!	BAD,GNG5,TIMM50
Role of NFAT in Cardiac Hypertrophy	0	0.00467	#NUM!	GNG5
Breast Cancer Regulation by Stathmin1	0	0.005	#NUM!	GNG5
Role of MAPK Signaling in the Pathogenesis of Influenza	0	0.0125	#NUM!	BAX
P2Y Purigenic Receptor Signaling Pathway	0	0.00787	#NUM!	GNG5
NGF Signaling	0	0.00877	#NUM!	BAX
Signaling by Rho Family GTPases	0	0.0041	#NUM!	GNG5
RhoGDI Signaling	0	0.00556	#NUM!	GNG5
Gap Junction Signaling	0	0.00505	#NUM!	NT5C
Ephrin B Signaling	0	0.0139	#NUM!	GNG5
ErbB2-ErbB3 Signaling	0	0.0154	#NUM!	BAD
Heparan Sulfate Biosynthesis	0	0.0128	#NUM!	PRDX6
Heparan Sulfate Biosynthesis (Late Stages)	0	0.0141	#NUM!	PRDX6
Superpathway of Inositol Phosphate Compounds	0	0.0152	#NUM!	NT5C,NUDT2,PGAM5
Serotonin Degradation	0	0.0149	#NUM!	DHRS4
Gαi Signaling	0	0.008	#NUM!	GNG5
Gαq Signaling	0	0.00637	#NUM!	GNG5
Gαs Signaling	0	0.00935	#NUM!	GNG5
Tec Kinase Signaling	0	0.0061	#NUM!	GNG5
STAT3 Pathway	0	0.00741	#NUM!	NDUFA13
Estrogen Receptor Signaling	0	0.0146	#NUM!	PCK2,PHB2
Toll-like Receptor Signaling	0	0.0132	#NUM!	ECSIT
ERK/MAPK Signaling	0	0.00518	#NUM!	BAD
SAPK/JNK Signaling	0	0.0098	#NUM!	GNG5
PI3K/AKT Signaling	0	0.00575	#NUM!	BAD
PTEN Signaling	0	0.00794	#NUM!	BAD
Cardiac β-adrenergic Signaling	0	0.00709	#NUM!	GNG5
Protein Ubiquitination Pathway	0	0.00733	#NUM!	DNAJC30,DNAJC4
Xenobiotic Metabolism Signaling	0	0.0105	#NUM!	GSTO1,GSTZ1,MGST3
B Cell Receptor Signaling	0	0.00541	#NUM!	BAD
Insulin Receptor Signaling	0	0.00719	#NUM!	BAD
Integrin Signaling	0	0.00469	#NUM!	ARF5
Death Receptor Signaling	0	0.011	#NUM!	BID
IGF-1 Signaling	0	0.00962	#NUM!	BAD
VEGF Signaling	0	0.0101	#NUM!	BAD
GPCR-Mediated Nutrient Sensing in Enteroendocrine Cells	0	0.00893	#NUM!	GNG5
Gustation Pathway	0	0.00649	#NUM!	GNG5
Opioid Signaling Pathway	0	0.0081	#NUM!	BAD,GNG5
Adrenomedullin signaling pathway	0	0.0152	#NUM!	BAD,BAX,NT5C
Endocannabinoid Neuronal Synapse Pathway	0	0.0156	#NUM!	GNG5,NDUFS2
Endocannabinoid Developing Neuron Pathway	0	0.0087	#NUM!	GNG5
Endocannabinoid Cancer Inhibition Pathway	0	0.00699	#NUM!	BAD
Cardiac Hypertrophy Signaling (Enhanced)	0	0.00205	#NUM!	GNG5
Synaptogenesis Signaling Pathway	0	0.00321	#NUM!	BAD
Systemic Lupus Erythematosus In B Cell Signaling Pathway	0	0.00364	#NUM!	BAD
Hepatic Fibrosis Signaling Pathway	0	0.00815	#NUM!	FTH1,SDHA,SDHB
Eicosanoid Signaling	0	0.0152	#NUM!	PTGES2
Ephrin Receptor Signaling	0	0.00556	#NUM!	GNG5

## Sheet: Canonical pathways CLPX
Canonical pathways analysis of CLPX specific clients.related to figure 5
© 2000-2020 QIAGEN. All rights reserved.
Ingenuity Canonical Pathways	-log(p-value)	Ratio	z-score	Molecules
Valine Degradation I	16.8	0.611	#NUM!	ACADSB,ALDH6A1,AUH,BCKDHA,BCKDHB,DBT,DLD,EHHADH,HADHB,HIBADH,HIBCH
tRNA Charging	12.2	0.282	#NUM!	DARS2,EARS2,IARS2,LARS2,MARS2,NARS2,PARS2,RARS1,RARS2,TARS1,WARS2
TCA Cycle II (Eukaryotic)	11.3	0.375	#NUM!	ACO2,CS,DHTKD1,DLD,DLST,IDH3A,SDHC,SDHD,SUCLA2
Mitochondrial Dysfunction	10.6	0.0994	#NUM!	ACO2,ATP5F1A,ATP5PB,CASP8,CAT,COX10,COX11,COX15,CPT1A,DMAC2L,GPD2,GSR,NDUFS1,PRDX3,SDHC,SDHD,UQCRC2
Fatty Acid β-oxidation I	10	0.281	#NUM!	ACADM,ACSL1,AUH,EHHADH,HADH,HADHB,HSD17B4,IVD,SCP2
Isoleucine Degradation I	7.91	0.4	#NUM!	ACADSB,ACAT1,AUH,DLD,EHHADH,HADHB
Branched-chain α-keto acid Dehydrogenase Complex	7.71	1	#NUM!	BCKDHA,BCKDHB,DBT,DLD
Leucine Degradation I	7.55	0.556	#NUM!	ACADM,AUH,IVD,MCCC1,MCCC2
2-oxobutanoate Degradation I	7.01	0.8	#NUM!	DLD,MMUT,PCCA,PCCB
Oxidative Phosphorylation	6.13	0.0917	#NUM!	ATP5F1A,ATP5PB,COX10,COX11,COX15,DMAC2L,NDUFS1,SDHC,SDHD,UQCRC2
Glutaryl-CoA Degradation	6.04	0.312	#NUM!	ACAT1,EHHADH,HADH,HADHB,HSD17B4
Superpathway of Methionine Degradation	5.34	0.162	#NUM!	AHCYL1,DLD,MMUT,NSUN4,PCCA,PCCB
Tryptophan Degradation III (Eukaryotic)	5.18	0.217	#NUM!	ACAT1,EHHADH,HADH,HADHB,HSD17B4
Methylmalonyl Pathway	5.18	0.75	#NUM!	MMUT,PCCA,PCCB
2-ketoglutarate Dehydrogenase Complex	4.78	0.6	#NUM!	DHTKD1,DLD,DLST
Sirtuin Signaling Pathway	4.29	0.0447	#NUM!	ACLY,ATP5F1A,ATP5PB,CPT1A,GLS,GLUD1,NDUFS1,PDK1,SDHC,SDHD,TOMM20,TOMM70,UQCRC2
Superpathway of Geranylgeranyldiphosphate Biosynthesis I (via Mevalonate)	4.28	0.222	#NUM!	ACAT1,COX10,HADHB,IDI1
Acetyl-CoA Biosynthesis I (Pyruvate Dehydrogenase Complex)	4.25	0.429	#NUM!	DBT,DLAT,DLD
Citrulline Biosynthesis	3.88	0.333	#NUM!	GLS,GLS2,OAT
Glutamine Degradation I	3.85	1	#NUM!	GLS,GLS2
Ethanol Degradation IV	3.84	0.174	#NUM!	ACSL1,ALDH3A2,ALDH9A1,CAT
Ketolysis	3.72	0.3	#NUM!	ACAT1,HADHB,OXCT1
LPS/IL-1 Mediated Inhibition of RXR Function	3.42	0.0446	#NUM!	ACOX1,ACSL1,ALAS1,ALDH3A2,ALDH5A1,ALDH6A1,ALDH9A1,CAT,CPT1A,CPT2
L-carnitine Biosynthesis	3.38	0.667	#NUM!	ALDH9A1,TMLHE
4-aminobutyrate Degradation I	3.38	0.667	#NUM!	ALDH5A1,SUCLG2
Mevalonate Pathway I	3.26	0.214	#NUM!	ACAT1,HADHB,IDI1
Superpathway of Citrulline Metabolism	3.16	0.2	#NUM!	GLS,GLS2,OAT
Mitochondrial L-carnitine Shuttle Pathway	3	0.176	#NUM!	ACSL1,CPT1A,CPT2
Lysine Degradation II	2.86	0.4	#NUM!	AADAT,AASS
Glutamate Degradation III (via 4-aminobutyrate)	2.86	0.4	#NUM!	ALDH5A1,SUCLG2
Oxidative Ethanol Degradation III	2.85	0.158	#NUM!	ACSL1,ALDH3A2,ALDH9A1
Fatty Acid α-oxidation	2.79	0.15	#NUM!	ALDH3A2,ALDH9A1,TMLHE
Arginine Biosynthesis IV	2.69	0.333	#NUM!	GLUD1,OAT
Glycerol Degradation I	2.69	0.333	#NUM!	GK,GPD2
Heme Biosynthesis II	2.32	0.222	#NUM!	ALAS1,FECH
Superpathway of Cholesterol Biosynthesis	2.31	0.103	#NUM!	ACAT1,HADHB,IDI1
Ethanol Degradation II	2.19	0.0938	#NUM!	ACSL1,ALDH3A2,ALDH9A1
Ketogenesis	2.14	0.182	#NUM!	ACAT1,HADHB
NAD Phosphorylation and Dephosphorylation	2	0.154	#NUM!	NADK2,NNT
Acetyl-CoA Biosynthesis III (from Citrate)	1.92	1	#NUM!	ACLY
Triacylglycerol Biosynthesis	1.89	0.0732	#NUM!	AGPAT5,DBT,GPAM
Ubiquinol-10 Biosynthesis (Eukaryotic)	1.77	0.118	#NUM!	BCKDHA,ECHDC1
Histamine Degradation	1.77	0.118	#NUM!	ALDH3A2,ALDH9A1
Stearate Biosynthesis I (Animals)	1.76	0.0652	#NUM!	ACSL1,DBT,ZADH2
CDP-diacylglycerol Biosynthesis I	1.63	0.1	#NUM!	AGPAT5,GPAM
β-alanine Degradation I	1.63	0.5	#NUM!	ALDH6A1
All-trans-decaprenyl Diphosphate Biosynthesis	1.63	0.5	#NUM!	PDSS2
Flavin Biosynthesis IV (Mammalian)	1.63	0.5	#NUM!	RFK
L-glutamine Biosynthesis II (tRNA-dependent)	1.63	0.5	#NUM!	QRSL1
Glutamate Biosynthesis II	1.63	0.5	#NUM!	GLUD1
Glutamate Degradation X	1.63	0.5	#NUM!	GLUD1
Putrescine Degradation III	1.59	0.0952	#NUM!	ALDH3A2,ALDH9A1
Phosphatidylglycerol Biosynthesis II (Non-plastidic)	1.55	0.0909	#NUM!	AGPAT5,GPAM
Methionine Degradation I (to Homocysteine)	1.55	0.0909	#NUM!	AHCYL1,NSUN4
Cysteine Biosynthesis III (mammalia)	1.48	0.0833	#NUM!	AHCYL1,NSUN4
Inosine-5'-phosphate Biosynthesis II	1.45	0.333	#NUM!	PAICS
Geranylgeranyldiphosphate Biosynthesis	1.45	0.333	#NUM!	COX10
Biotin-carboxyl Carrier Protein Assembly	1.45	0.333	#NUM!	ACACA
Glycerol-3-phosphate Shuttle	1.45	0.333	#NUM!	GPD2
Tyrosine Biosynthesis IV	1.45	0.333	#NUM!	PCBD2
Tryptophan Degradation X (Mammalian, via Tryptamine)	1.45	0.08	#NUM!	ALDH3A2,ALDH9A1
Induction of Apoptosis by HIV1	1.44	0.0492	#NUM!	CASP8,DIABLO,SLC25A13
PXR/RXR Activation	1.37	0.0462	#NUM!	ALAS1,ALDH3A2,CPT1A
Heme Biosynthesis from Uroporphyrinogen-III I	1.33	0.25	#NUM!	FECH
Phenylethylamine Degradation I	1.33	0.25	#NUM!	ALDH3A2
Glutathione Redox Reactions II	1.33	0.25	#NUM!	GSR
Arginine Degradation I (Arginase Pathway)	1.33	0.25	#NUM!	OAT
Phenylalanine Degradation I (Aerobic)	1.33	0.25	#NUM!	PCBD2
Acetate Conversion to Acetyl-CoA	1.33	0.25	#NUM!	ACSL1
Fatty Acid β-oxidation III (Unsaturated, Odd Number)	1.33	0.25	#NUM!	EHHADH
Dopamine Degradation	1.31	0.0667	#NUM!	ALDH3A2,ALDH9A1
Tetrahydrofolate Salvage from 5,10-methenyltetrahydrofolate	1.24	0.2	#NUM!	MTHFD1
Tetrapyrrole Biosynthesis II	1.24	0.2	#NUM!	ALAS1
Lysine Degradation V	1.24	0.2	#NUM!	AADAT
Trans, trans-farnesyl Diphosphate Biosynthesis	1.24	0.2	#NUM!	IDI1
Folate Polyglutamylation	1.24	0.2	#NUM!	MTHFD1
Noradrenaline and Adrenaline Degradation	1.19	0.0571	#NUM!	ALDH3A2,ALDH9A1
Proline Biosynthesis II (from Arginine)	1.16	0.167	#NUM!	OAT
Ceramide Biosynthesis	1.16	0.167	#NUM!	SPTLC2
Arginine Degradation VI (Arginase 2 Pathway)	1.16	0.167	#NUM!	OAT
Glycine Cleavage Complex	1.16	0.167	#NUM!	DLD
Ceramide Degradation	1.16	0.167	#NUM!	ASAH2
Thioredoxin Pathway	1.09	0.143	#NUM!	TXNRD1
Phosphatidylcholine Biosynthesis I	1.09	0.143	#NUM!	CHPT1
Sphingosine and Sphingosine-1-phosphate Metabolism	1.04	0.125	#NUM!	ASAH2
Histidine Degradation III	1.04	0.125	#NUM!	MTHFD1
Superoxide Radicals Degradation	1.04	0.125	#NUM!	CAT
Aryl Hydrocarbon Receptor Signaling	1.04	0.028	#NUM!	ALDH3A2,ALDH5A1,ALDH6A1,ALDH9A1
Folate Transformations I	0.991	0.111	#NUM!	MTHFD1
Purine Nucleotides De Novo Biosynthesis II	0.907	0.0909	#NUM!	PAICS
BER pathway	0.873	0.0833	#NUM!	POLG
Fatty Acid Activation	0.842	0.0769	#NUM!	ACSL1
Oleate Biosynthesis II (Animals)	0.842	0.0769	#NUM!	ALDH6A1
Bile Acid Biosynthesis, Neutral Pathway	0.842	0.0769	#NUM!	SCP2
Huntington's Disease Signaling	0.812	0.0211	#NUM!	ATP5F1A,ATP5PB,CASP8,DNM1L,GLS
Phenylalanine Degradation IV (Mammalian, via Side Chain)	0.81	0.0714	#NUM!	ALDH3A2
Sphingosine-1-phosphate Signaling	0.785	0.0256	#NUM!	ASAH2,CASP8,RHOT1
Choline Biosynthesis III	0.783	0.0667	#NUM!	CHPT1
Autophagy	0.783	0.0328	#NUM!	NBR1,STX17
Granzyme B Signaling	0.757	0.0625	#NUM!	CASP8
Mismatch Repair in Eukaryotes	0.757	0.0625	#NUM!	MLH1
Vitamin-C Transport	0.757	0.0625	#NUM!	TXNRD1
γ-linolenate Biosynthesis II (Animals)	0.735	0.0588	#NUM!	ACSL1
NRF2-mediated Oxidative Stress Response	0.721	0.0212	#NUM!	CAT,DNAJC11,GSR,TXNRD1
Serotonin Degradation	0.721	0.0299	#NUM!	ALDH3A2,ALDH9A1
Methylglyoxal Degradation III	0.712	0.0556	#NUM!	ZADH2
Apelin Muscle Signaling Pathway	0.69	0.0526	#NUM!	TFAM
Inflammasome pathway	0.672	0.05	#NUM!	CASP8
Iron homeostasis signaling pathway	0.65	0.0219	#NUM!	ABCB10,ACO2,FECH
Senescence Pathway	0.635	0.0182	#NUM!	CAT,DLAT,DLD,PDHX,PDK1
Cardiac β-adrenergic Signaling	0.625	0.0213	#NUM!	AKAP1,AKAP10,PDE12
AMPK Signaling	0.607	0.0189	#NUM!	ACACA,AK3,CPT1A,CPT2
Tumoricidal Function of Hepatic Natural Killer Cells	0.602	0.0417	#NUM!	CASP8
Glutathione Redox Reactions I	0.602	0.0417	#NUM!	GSR
Xenobiotic Metabolism Signaling	0.588	0.0174	#NUM!	ALDH3A2,ALDH5A1,ALDH6A1,ALDH9A1,CAT
TR/RXR Activation	0.577	0.0238	#NUM!	ACACA,NCOA4
Gluconeogenesis I	0.572	0.0385	#NUM!	ME2
Death Receptor Signaling	0.529	0.022	#NUM!	CASP8,DIABLO
Acetone Degradation I (to Methylglyoxal)	0.52	0.0333	#NUM!	ZADH2
GABA Receptor Signaling	0.504	0.0211	#NUM!	ALDH5A1,ALDH9A1
Circadian Rhythm Signaling	0.485	0.0303	#NUM!	CRY1
Apoptosis Signaling	0.48	0.0202	#NUM!	CASP8,DIABLO
Cytotoxic T Lymphocyte-mediated Apoptosis of Target Cells	0.475	0.0294	#NUM!	CASP8
TWEAK Signaling	0.465	0.0286	#NUM!	CASP8
Antioxidant Action of Vitamin C	0.427	0.0183	#NUM!	PNPLA8,TXNRD1
Role of PKR in Interferon Induction and Antiviral Response	0.41	0.0244	#NUM!	CASP8
Estrogen Biosynthesis	0.41	0.0244	#NUM!	HSD17B4
PPARα/RXRα Activation	0.403	0.0158	#NUM!	ACOX1,GK,GPD2
tRNA Splicing	0.395	0.0233	#NUM!	PDE12
Role of RIG1-like Receptors in Antiviral Innate Immunity	0.387	0.0227	#NUM!	CASP8
LXR/RXR Activation	0.373	0.0165	#NUM!	ACACA,HADH
Primary Immunodeficiency Signaling	0.346	0.02	#NUM!	UNG
TNFR1 Signaling	0.346	0.02	#NUM!	CASP8
CD27 Signaling in Lymphocytes	0.327	0.0189	#NUM!	CASP8
Lymphotoxin β Receptor Signaling	0.327	0.0189	#NUM!	DIABLO
Cell Cycle Control of Chromosomal Replication	0.311	0.0179	#NUM!	DNA2
Glutamate Receptor Signaling	0.305	0.0175	#NUM!	GLS
Cancer Drug Resistance By Drug Efflux	0.299	0.0172	#NUM!	PDK1
Endocannabinoid Cancer Inhibition Pathway	0.292	0.014	#NUM!	CASP8,SPTLC2
Semaphorin Signaling in Neurons	0.29	0.0167	#NUM!	RHOT1
Endometrial Cancer Signaling	0.29	0.0167	#NUM!	MLH1
Retinoic acid Mediated Apoptosis Signaling	0.29	0.0167	#NUM!	CASP8
cAMP-mediated signaling	0.29	0.0132	#NUM!	AKAP1,AKAP10,PDE12
Phospholipases	0.275	0.0159	#NUM!	PNPLA8
Role of PI3K/AKT Signaling in the Pathogenesis of Influenza	0.271	0.0156	#NUM!	MLH1
Myc Mediated Apoptosis Signaling	0.266	0.0154	#NUM!	CASP8
Pyridoxal 5'-phosphate Salvage Pathway	0.266	0.0154	#NUM!	PNPO
Eicosanoid Signaling	0.262	0.0152	#NUM!	PNPLA8
Remodeling of Epithelial Adherens Junctions	0.253	0.0147	#NUM!	DNM1L
Actin Nucleation by ARP-WASP Complex	0.237	0.0139	#NUM!	RHOT1
Estrogen-Dependent Breast Cancer Signaling	0.23	0.0135	#NUM!	HSD17B4
Glioma Invasiveness Signaling	0.23	0.0135	#NUM!	RHOT1
Role of Wnt/GSK-3β Signaling in the Pathogenesis of Influenza	0.216	0.0128	#NUM!	NCOA4
Role of BRCA1 in DNA Damage Response	0.21	0.0125	#NUM!	MLH1
Role of MAPK Signaling in the Pathogenesis of Influenza	0.21	0.0125	#NUM!	PNPLA8
PEDF Signaling	0.203	0.0122	#NUM!	CASP8
Apelin Adipocyte Signaling Pathway	0.203	0.0122	#NUM!	CAT
Axonal Guidance Signaling	0	0.00206	#NUM!	PITRM1
Amyotrophic Lateral Sclerosis Signaling	0	0.0103	#NUM!	CAT
Synaptic Long Term Depression	0	0.00529	#NUM!	PNPLA8
Ceramide Signaling	0	0.0114	#NUM!	DIABLO
Regulation of Actin-based Motility by Rho	0	0.0106	#NUM!	RHOT1
Clathrin-mediated Endocytosis Signaling	0	0.00518	#NUM!	DNM1L
IL-8 Signaling	0	0.005	#NUM!	RHOT1
CXCR4 Signaling	0	0.00599	#NUM!	RHOT1
Reelin Signaling in Neurons	0	0.00775	#NUM!	PDK1
Endothelin-1 Signaling	0	0.0106	#NUM!	CASP8,PNPLA8
Relaxin Signaling	0	0.00667	#NUM!	PDE12
Thrombin Signaling	0	0.00481	#NUM!	RHOT1
Cardiac Hypertrophy Signaling	0	0.00417	#NUM!	RHOT1
Molecular Mechanisms of Cancer	0	0.00767	#NUM!	CASP8,DIABLO,RHOT1
HMGB1 Signaling	0	0.00606	#NUM!	RHOT1
Cholecystokinin/Gastrin-mediated Signaling	0	0.0084	#NUM!	RHOT1
Androgen Signaling	0	0.00735	#NUM!	NCOA4
Germ Cell-Sertoli Cell Junction Signaling	0	0.00585	#NUM!	RHOT1
Aldosterone Signaling in Epithelial Cells	0	0.00633	#NUM!	DNAJC11
Type I Diabetes Mellitus Signaling	0	0.00901	#NUM!	CASP8
Type II Diabetes Mellitus Signaling	0	0.00704	#NUM!	ACSL1
Production of Nitric Oxide and Reactive Oxygen Species in Macrophages	0	0.0106	#NUM!	CAT,RHOT1
Colorectal Cancer Metastasis Signaling	0	0.00791	#NUM!	MLH1,RHOT1
mTOR Signaling	0	0.00476	#NUM!	RHOT1
ILK Signaling	0	0.00526	#NUM!	RHOT1
Hereditary Breast Cancer Signaling	0	0.00714	#NUM!	MLH1
Phospholipase C Signaling	0	0.00389	#NUM!	RHOT1
Ovarian Cancer Signaling	0	0.00719	#NUM!	MLH1
Atherosclerosis Signaling	0	0.00794	#NUM!	PNPLA8
Protein Kinase A Signaling	0	0.0101	#NUM!	AKAP1,AKAP10,PDE12,PTPN4
Glioblastoma Multiforme Signaling	0	0.00606	#NUM!	RHOT1
Neuroprotective Role of THOP1 in Alzheimer's Disease	0	0.00862	#NUM!	IDE
Signaling by Rho Family GTPases	0	0.0041	#NUM!	RHOT1
RhoGDI Signaling	0	0.00556	#NUM!	RHOT1
eNOS Signaling	0	0.00629	#NUM!	CASP8
D-myo-inositol-5-phosphate Metabolism	0	0.00645	#NUM!	PPTC7
D-myo-inositol (1,4,5,6)-Tetrakisphosphate Biosynthesis	0	0.00714	#NUM!	PPTC7
Superpathway of Inositol Phosphate Compounds	0	0.00508	#NUM!	PPTC7
D-myo-inositol (3,4,5,6)-tetrakisphosphate Biosynthesis	0	0.00714	#NUM!	PPTC7
3-phosphoinositide Degradation	0	0.00649	#NUM!	PPTC7
3-phosphoinositide Biosynthesis	0	0.0061	#NUM!	PPTC7
Gαq Signaling	0	0.00637	#NUM!	RHOT1
Sperm Motility	0	0.00448	#NUM!	PNPLA8
Tec Kinase Signaling	0	0.0061	#NUM!	RHOT1
Protein Ubiquitination Pathway	0	0.00366	#NUM!	DNAJC11
Insulin Receptor Signaling	0	0.00719	#NUM!	ACLY
Integrin Signaling	0	0.00469	#NUM!	RHOT1
NF-κB Signaling	0	0.00559	#NUM!	CASP8
G-Protein Coupled Receptor Signaling	0	0.00368	#NUM!	PDE12
Gustation Pathway	0	0.00649	#NUM!	PDE12
Phagosome Formation	0	0.008	#NUM!	RHOT1
Sumoylation Pathway	0	0.00971	#NUM!	RHOT1
Osteoarthritis Pathway	0	0.00474	#NUM!	CASP8
Neuroinflammation Signaling Pathway	0	0.01	#NUM!	CASP8,GLS,IDE
Opioid Signaling Pathway	0	0.00405	#NUM!	PDK1
NER Pathway	0	0.00971	#NUM!	DNA2
Apelin Cardiomyocyte Signaling Pathway	0	0.0101	#NUM!	CAT
Cardiac Hypertrophy Signaling (Enhanced)	0	0.00411	#NUM!	PDE12,PDK1
T Cell Exhaustion Signaling Pathway	0	0.00571	#NUM!	PDK1
Systemic Lupus Erythematosus In T Cell Signaling Pathway	0	0.00901	#NUM!	CASP8,PDK1,RHOT1
Hepatic Fibrosis Signaling Pathway	0	0.00543	#NUM!	PDK1,RHOT1

[truncated: 1 more sheets: Canonical pathways CLPP-CLPX]
