# Supplementary material for: Pan-Cancer Analysis of Mitochondria Chaperone-Client Co-Expression Reveals Chaperone Functional Partitioning
Source: Cancers (Basel). 2020 Mar 30;12(4):825. doi: 10.3390/cancers12040825 (PMC7226338; doi:10.3390/cancers12040825)
Supplement: Supplementary file 1 [file cancers-12-00825-s001.zip › cancers-735738-supplementary/Galai_et_al_mito-chap - Revised Supplementary Files/Supplementary Tables/Table 6 - Opposum.xlsx]

## Sheet: module I
Opposum resultes of the cilents in module I, related to figure 3
TF	JASPAR ID	Class	Family	Tax Group	IC	GC Content	Target gene hits	Target gene non-hits	Background gene hits	Background gene non-hits	Target TFBS hits	Target TFBS nucleotide rate	Background TFBS hits	Background TFBS nucleotide rate	Z-score	Fisher score
Nkx2-5	MA0063.1	Helix-Turn-Helix	Homeo	vertebrates	8.27	0.218	309	64	16973	7779	3469	0.0427	197210	0.0384	17.021	21.733
ARID3A	MA0151.1	Helix-Turn-Helix	Arid	vertebrates	9.896	0.062	287	86	16086	8666	2936	0.031	166235	0.0277	14.962	14.587
NKX3-1	MA0124.1	Helix-Turn-Helix	Homeo	vertebrates	11.127	0.179	235	138	12654	12098	1268	0.0156	68823	0.0134	14.557	12.742
HOXA5	MA0158.1	Helix-Turn-Helix	Homeo	vertebrates	8.759	0.315	315	58	17629	7123	3491	0.0491	205993	0.0458	11.946	19.991
NFYA	MA0060.1	Other Alpha-Helix	NFY CCAAT-binding	vertebrates	12.925	0.523	121	252	5865	18887	186	0.00523	9476	0.00421	11.86	9.339
Pdx1	MA0132.1	Helix-Turn-Helix	Homeo	vertebrates	9.04	0.194	281	92	15507	9245	2438	0.0257	140973	0.0235	11.026	15.706
Prrx2	MA0075.1	Helix-Turn-Helix	Homeo	vertebrates	9.063	0.027	277	96	15063	9689	2160	0.019	123270	0.0171	10.819	16.983
CEBPA	MA0102.2	Zipper-Type	Leucine Zipper	vertebrates	8.712	0.358	233	140	12828	11924	974	0.0154	55606	0.0139	9.696	10.592
Foxa2	MA0047.2	Winged Helix-Turn-Helix	Forkhead	vertebrates	13.268	0.315	210	163	11656	13096	757	0.016	43535	0.0145	9.17	8.298
Nobox	MA0125.1	Helix-Turn-Helix	Homeo	vertebrates	9.573	0.26	247	126	13558	11194	1317	0.0185	77190	0.0172	7.925	12.153
SRY	MA0084.1	Other Alpha-Helix	High Mobility Group	vertebrates	9.193	0.238	259	114	14714	10038	1711	0.0271	101929	0.0255	7.575	9.983
Foxd3	MA0041.1	Winged Helix-Turn-Helix	Forkhead	vertebrates	12.945	0.223	209	164	11354	13398	842	0.0178	49535	0.0165	7.378	9.731
HNF1B	MA0153.1	Helix-Turn-Helix	Homeo	vertebrates	16.821	0.222	78	295	4107	20645	131	0.00276	6910	0.0023	7.219	4.033
FOXD1	MA0031.1	Winged Helix-Turn-Helix	Forkhead	vertebrates	11.926	0.275	227	146	13087	11665	1060	0.0149	62921	0.014	5.919	6.701
NFIL3	MA0025.1	Zipper-Type	Leucine Zipper	vertebrates	14.139	0.265	119	254	6731	18021	272	0.00526	15828	0.00484	4.584	3.657
FOXA1	MA0148.1	Winged Helix-Turn-Helix	Forkhead	vertebrates	12.533	0.332	235	138	13355	11397	1038	0.0201	63112	0.0193	4.297	8.185
Foxq1	MA0040.1	Winged Helix-Turn-Helix	Forkhead	vertebrates	14.07	0.202	154	219	8007	16745	372	0.00719	22088	0.00675	4.074	8.516
RORA_2	MA0072.1	Zinc-coordinating	Hormone-nuclear Receptor	vertebrates	17.425	0.369	62	311	3571	21181	89	0.00219	5079	0.00198	3.635	2.027
Ar	MA0007.1	Zinc-coordinating	Hormone-nuclear Receptor	vertebrates	15.703	0.498	11	362	534	24218	11	0.000425	554	0.000339	3.522	1.663
HLF	MA0043.1	Zipper-Type	Leucine Zipper	vertebrates	11.147	0.394	90	283	5508	19244	169	0.00357	9969	0.00332	3.153	1.559
Sox5	MA0087.1	Other Alpha-Helix	High Mobility Group	vertebrates	10.831	0.199	223	150	13087	11665	1178	0.0145	72042	0.014	3.109	5.403
Evi1	MA0029.1	Zinc-coordinating	BetaBetaAlpha-zinc finger	vertebrates	17.909	0.28	37	336	1931	22821	44	0.00108	2457	0.000956	3.084	2.501
FOXI1	MA0042.1	Winged Helix-Turn-Helix	Forkhead	vertebrates	13.183	0.263	203	170	11680	13072	802	0.0169	49366	0.0165	2.723	5.736
Lhx3	MA0135.1	Helix-Turn-Helix	Homeo	vertebrates	16.354	0.131	107	266	5806	18946	212	0.00485	12758	0.00461	2.63	4.433
PBX1	MA0070.1	Helix-Turn-Helix	Homeo	vertebrates	14.641	0.31	68	305	4107	20645	112	0.00236	6634	0.00221	2.409	1.524
Gfi	MA0038.1	Zinc-coordinating	BetaBetaAlpha-zinc finger	vertebrates	9.47	0.391	241	132	13731	11021	1064	0.0187	65844	0.0183	2.31	8.377
RORA_1	MA0071.1	Zinc-coordinating	Hormone-nuclear Receptor	vertebrates	13.19	0.424	143	230	8624	16128	311	0.00547	18895	0.00525	2.263	2.42
T	MA0009.1	Beta-Hairpin-Ribbon	T	vertebrates	17.863	0.452	30	343	1811	22941	37	0.000716	2114	0.000646	2.035	1.127
STAT1	MA0137.2	Ig-fold	Stat	vertebrates	13.119	0.452	111	262	6394	18358	180	0.00475	10990	0.00458	1.85	2.994
NR3C1	MA0113.1	Zinc-coordinating	Hormone-nuclear Receptor	vertebrates	14.749	0.432	44	329	2522	22230	52	0.00165	3161	0.00158	1.211	1.743
MEF2A	MA0052.1	Other Alpha-Helix	MADS	vertebrates	15.709	0.179	123	250	7006	17746	253	0.00445	15631	0.00434	1.193	3.57
FOXO3	MA0157.1	Winged Helix-Turn-Helix	Forkhead	vertebrates	11.734	0.298	227	146	13611	11141	1108	0.0156	69410	0.0154	0.944	4.321
Pax4	MA0068.1	Helix-Turn-Helix	Homeo	vertebrates	11.004	0.441	2	371	112	24640	2	0.000105	113	9.42e-05	0.809	0.68
TLX1::NFIC	MA0119.1	Helix-Turn-Helix::Other	Homeo::Nuclear Factor I-CCAAT-binding	vertebrates	19.665	0.598	19	354	1066	23686	19	0.000468	1162	0.000452	0.524	1.34
IRF2	MA0051.1	Winged Helix-Turn-Helix	IRF	vertebrates	21.134	0.412	15	358	844	23908	15	0.000475	923	0.000462	0.428	1.215
Pax6	MA0069.1	Helix-Turn-Helix	Homeo	vertebrates	13.798	0.432	20	353	1218	23534	22	0.000542	1377	0.000536	0.162	0.965
PPARG	MA0066.1	Zinc-coordinating	Hormone-nuclear Receptor	vertebrates	20.365	0.523	1	372	62	24690	1	3.52e-05	64	3.56e-05	-0.162	0.493
HNF4A	MA0114.1	Zinc-coordinating	Hormone-nuclear Receptor	vertebrates	9.617	0.522	110	263	6389	18363	177	0.00405	11240	0.00406	-0.183	2.782
HNF1A	MA0046.1	Helix-Turn-Helix	Homeo	vertebrates	15.548	0.259	56	317	3044	21708	68	0.00167	4352	0.00169	-0.368	2.671
NR2F1	MA0017.1	Zinc-coordinating	Hormone-nuclear Receptor	vertebrates	15.924	0.478	62	311	3735	21017	79	0.00194	5073	0.00197	-0.506	1.491
Nkx3-2	MA0122.1	Helix-Turn-Helix	Homeo	vertebrates	8.542	0.463	260	113	15425	9327	1441	0.0228	91612	0.0229	-0.551	6.307
Pou5f1	MA0142.1	Helix-Turn-Helix	Homeo	vertebrates	14.808	0.308	55	318	3402	21350	81	0.00214	5205	0.00217	-0.553	1.17
MYC::MAX	MA0059.1	Zipper-Type	Helix-Loop-Helix	vertebrates	14.237	0.602	57	316	3436	21316	70	0.00135	4535	0.00139	-0.673	1.431
Nr2e3	MA0164.1	Zinc-coordinating	Hormone-nuclear Receptor	vertebrates	12.028	0.373	102	271	6354	18398	188	0.00231	12287	0.00239	-1.189	1.394
FOXF2	MA0030.1	Winged Helix-Turn-Helix	Forkhead	vertebrates	14.824	0.334	72	301	4097	20655	97	0.00239	6459	0.00251	-1.896	2.4
TP53	MA0106.1	Zinc-coordinating	Loop-Sheet-Helix	vertebrates	26.239	0.603	0	373	8	24744	0	0	8	4.45e-06	-1.905	0
NR1H2::RXRA	MA0115.1	Zinc-coordinating	Hormone-nuclear Receptor	vertebrates	27.878	0.445	1	372	99	24653	1	2.99e-05	100	4.72e-05	-2	0.253
SOX9	MA0077.1	Other Alpha-Helix	High Mobility Group	vertebrates	9.079	0.358	200	173	11417	13335	637	0.0101	41403	0.0104	-2.051	6.045
Esrrb	MA0141.1	Zinc-coordinating	Hormone-nuclear Receptor	vertebrates	12.806	0.524	175	198	10167	14585	404	0.00852	26346	0.00878	-2.117	4.307
Sox17	MA0078.1	Other Alpha-Helix	High Mobility Group	vertebrates	10.502	0.384	237	136	13879	10873	1016	0.0161	65883	0.0165	-2.37	6.131
Sox2	MA0143.1	Other Alpha-Helix	High Mobility Group	vertebrates	12.951	0.361	44	329	2809	21943	56	0.00148	3844	0.0016	-2.379	0.873
CTCF	MA0139.1	Zinc-coordinating	BetaBetaAlpha-zinc finger	vertebrates	17.205	0.645	51	322	3236	21516	58	0.00194	3982	0.0021	-2.727	0.943
znf143	MA0088.1	Zinc-coordinating	BetaBetaAlpha-zinc finger	vertebrates	17.541	0.53	18	355	1301	23451	20	0.000703	1473	0.000819	-3.064	0.389
Gata1	MA0035.2	Zinc-coordinating	GATA	vertebrates	10.878	0.373	236	137	14350	10402	1168	0.0226	75905	0.0232	-3.067	3.817
ESR1	MA0112.2	Zinc-coordinating	Hormone-nuclear Receptor	vertebrates	13.563	0.594	4	369	345	24407	4	0.000141	355	0.000197	-3.088	0.27
EWSR1-FLI1	MA0149.1	Winged Helix-Turn-Helix	Ets	vertebrates	32.871	0.554	2	371	207	24545	2	6.33e-05	209	0.000105	-3.107	0.2
NFATC2	MA0152.1	Ig-fold	Rel	vertebrates	9.859	0.346	256	117	15176	9576	1499	0.0184	97757	0.019	-3.129	6.165
Ddit3::Cebpa	MA0019.1	Zipper-Type	Leucine Zipper	vertebrates	11.652	0.483	88	285	5576	19176	140	0.00295	9754	0.00325	-3.967	1.103
IRF1	MA0050.1	Winged Helix-Turn-Helix	IRF	vertebrates	16.008	0.383	100	273	6075	18677	166	0.0035	11517	0.00384	-4.131	1.765
MIZF	MA0131.1	Zinc-coordinating	BetaBetaAlpha-zinc finger	vertebrates	13.197	0.61	26	347	2080	22672	31	0.000545	2497	0.000694	-4.287	0.148
Tal1::Gata1	MA0140.1	Zipper-Type	Helix-Loop-Helix	vertebrates	11.297	0.451	98	275	6212	18540	163	0.00516	11200	0.0056	-4.488	1.139
Stat3	MA0144.1	Ig-fold	Stat	vertebrates	13.601	0.505	168	205	9883	14869	346	0.00608	23645	0.00657	-4.553	3.64
TEAD1	MA0090.1	Helix-Turn-Helix	Homeo	vertebrates	15.678	0.507	78	295	5222	19530	117	0.00247	8446	0.00282	-4.961	0.588
RXRA::VDR	MA0074.1	Zinc-coordinating	Hormone-nuclear Receptor	vertebrates	20.451	0.527	4	369	453	24299	4	0.000105	475	0.000198	-5.005	0.094
TAL1::TCF3	MA0091.1	Zipper-Type	Helix-Loop-Helix	vertebrates	14.07	0.453	107	266	7491	17261	210	0.00443	14681	0.0049	-5.03	0.272
MAX	MA0058.1	Zipper-Type	Helix-Loop-Helix	vertebrates	12.685	0.571	124	249	7993	16759	226	0.00397	15900	0.00442	-5.065	1.002
ELK4	MA0076.1	Winged Helix-Turn-Helix	Ets	vertebrates	14.123	0.583	90	283	6034	18718	127	0.00201	9342	0.00234	-5.116	0.572
AP1	MA0099.2	Zipper-Type	Leucine Zipper	vertebrates	9.193	0.405	266	107	16390	8362	1709	0.021	113253	0.022	-5.118	3.858
ESR2	MA0258.1	Zinc-coordinating	Hormone-nuclear Receptor	vertebrates	13.618	0.546	28	345	2219	22533	34	0.00108	2670	0.00134	-5.375	0.152
NFE2L2	MA0150.1	Zipper-Type	Leucine Zipper	vertebrates	14.394	0.486	88	285	5635	19117	122	0.00236	8970	0.00274	-5.525	0.988
SRF	MA0083.1	Other Alpha-Helix	MADS	vertebrates	17.965	0.466	7	366	908	23844	9	0.00019	1019	0.00034	-6.17	0.016
CREB1	MA0018.2	Zipper-Type	Leucine Zipper	vertebrates	10.139	0.523	136	237	9204	15548	270	0.0038	19712	0.00438	-6.68	0.459
TBP	MA0108.2	Beta-sheet	TATA-binding	vertebrates	10.086	0.377	167	206	10389	14363	494	0.013	33775	0.0141	-6.722	1.894
Arnt	MA0004.1	Zipper-Type	Helix-Loop-Helix	vertebrates	10.992	0.642	105	268	7052	17700	178	0.00188	13904	0.00232	-6.919	0.55
USF1	MA0093.1	Zipper-Type	Helix-Loop-Helix	vertebrates	11.29	0.643	143	230	9330	15422	298	0.00367	21993	0.00428	-7.061	0.87
YY1	MA0095.1	Zinc-coordinating	BetaBetaAlpha-zinc finger	vertebrates	8.101	0.51	285	88	17190	7562	2456	0.0259	165054	0.0275	-7.422	6.287
NR4A2	MA0160.1	Zinc-coordinating	Hormone-nuclear Receptor	vertebrates	10.165	0.491	225	148	13896	10856	868	0.0122	60034	0.0133	-7.474	2.836
RXR::RAR_DR5	MA0159.1	Zinc-coordinating	Hormone-nuclear Receptor	vertebrates	16.004	0.535	14	359	1313	23439	14	0.000418	1499	0.000708	-8.237	0.07
RELA	MA0107.1	Ig-fold	Rel	vertebrates	14.757	0.567	114	259	7171	17581	178	0.00313	13690	0.0038	-8.273	1.318
FEV	MA0156.1	Winged Helix-Turn-Helix	Ets	vertebrates	12.121	0.442	264	109	15402	9350	1182	0.0166	81722	0.0182	-8.706	7.934
SPI1	MA0080.2	Winged Helix-Turn-Helix	Ets	vertebrates	9.64	0.435	274	99	15792	8960	1385	0.017	95792	0.0186	-8.853	9.874
PLAG1	MA0163.1	Zinc-coordinating	BetaBetaAlpha-zinc finger	vertebrates	19.352	0.798	23	350	1971	22781	24	0.000591	2462	0.000958	-8.969	0.085
ELF5	MA0136.1	Winged Helix-Turn-Helix	Ets	vertebrates	8.693	0.429	286	87	16547	8205	1729	0.0274	117435	0.0294	-8.977	10.615
REST	MA0138.2	Zinc-coordinating	BetaBetaAlpha-zinc finger	vertebrates	23.134	0.596	0	373	232	24520	0	0	242	0.000141	-9.018	0
GABPA	MA0062.2	Winged Helix-Turn-Helix	Ets	vertebrates	13.335	0.647	149	224	9355	15397	281	0.00543	20927	0.0064	-9.107	1.549
Pax5	MA0014.1	Helix-Turn-Helix	Homeo	vertebrates	12.432	0.575	10	363	1224	23528	12	0.000422	1364	0.000758	-9.233	0.011
PPARG::RXRA	MA0065.2	Zinc-coordinating	Hormone-nuclear Receptor	vertebrates	11.663	0.547	82	291	6067	18685	140	0.00369	11080	0.00462	-10.309	0.124
E2F1	MA0024.1	Winged Helix-Turn-Helix	E2F	vertebrates	13.838	0.625	124	249	8113	16639	216	0.00304	17630	0.00392	-10.643	0.812
RREB1	MA0073.1	Zinc-coordinating	BetaBetaAlpha-zinc finger	vertebrates	22.278	0.623	14	359	1520	23232	15	0.000527	1839	0.00102	-11.693	0.016
Hand1::Tcfe2a	MA0092.1	Zipper-Type	Helix-Loop-Helix	vertebrates	10.144	0.507	197	176	13286	11466	754	0.0133	54768	0.0152	-12.089	0.431
SPIB	MA0081.1	Winged Helix-Turn-Helix	Ets	vertebrates	9.06	0.466	297	76	17547	7205	2523	0.0311	175639	0.0342	-12.922	9.326
RUNX1	MA0002.2	Ig-fold	Runt	vertebrates	10.401	0.502	215	158	13641	11111	804	0.0155	58648	0.0179	-13.513	1.725
Myc	MA0147.1	Zipper-Type	Helix-Loop-Helix	vertebrates	11.157	0.686	124	249	8288	16464	219	0.00385	18476	0.00513	-13.553	0.583
Mycn	MA0104.2	Zipper-Type	Helix-Loop-Helix	vertebrates	11.104	0.699	124	249	8332	16420	222	0.0039	18928	0.00526	-14.15	0.533
Spz1	MA0111.1	Other	Other	vertebrates	11.907	0.538	87	286	6658	18094	137	0.00265	12530	0.00383	-14.421	0.054
Myb	MA0100.1	Helix-Turn-Helix	Myb	vertebrates	9.883	0.591	214	159	13518	11234	762	0.0107	58600	0.013	-15.36	1.856
Arnt::Ahr	MA0006.1	Zipper-Type	Helix-Loop-Helix	vertebrates	9.532	0.715	215	158	13597	11155	840	0.00886	66086	0.011	-15.587	1.827
NHLH1	MA0048.1	Zipper-Type	Helix-Loop-Helix	vertebrates	14.132	0.674	64	309	5783	18969	96	0.00203	9874	0.00329	-16.691	0.002
REL	MA0101.1	Ig-fold	Rel	vertebrates	10.515	0.559	167	206	10514	14238	347	0.0061	29250	0.00813	-17.031	1.604
NFKB1	MA0105.1	Ig-fold	Rel	vertebrates	15.627	0.758	42	331	3946	20806	49	0.000948	6372	0.00195	-17.12	0.004
ELK1	MA0028.1	Winged Helix-Turn-Helix	Ets	vertebrates	8.812	0.568	223	150	13642	11110	707	0.0124	54748	0.0152	-17.148	3.223
Egr1	MA0162.1	Zinc-coordinating	BetaBetaAlpha-zinc finger	vertebrates	14.456	0.739	76	297	6364	18388	119	0.0023	12188	0.00373	-17.637	0.007
Zfp423	MA0116.1	Zinc-coordinating	BetaBetaAlpha-zinc finger	vertebrates	17.925	0.679	70	303	5691	19061	102	0.00269	10149	0.00423	-17.906	0.022
NF-kappaB	MA0061.1	Ig-fold	Rel	vertebrates	13.345	0.621	122	251	8381	16371	198	0.00348	18865	0.00524	-18.398	0.36
HIF1A::ARNT	MA0259.1	Zipper-Type	Helix-Loop-Helix	vertebrates	9.74	0.657	172	201	10914	13838	437	0.00615	37662	0.00837	-18.427	1.455
INSM1	MA0155.1	Zinc-coordinating	BetaBetaAlpha-zinc finger	vertebrates	14.862	0.667	94	279	7588	17164	185	0.0039	17685	0.0059	-19.647	0.009
Myf	MA0055.1	Zipper-Type	Helix-Loop-Helix	vertebrates	15.914	0.609	141	232	10157	14595	313	0.0066	27519	0.00918	-20.351	0.099
ZEB1	MA0103.1	Zinc-coordinating	BetaBetaAlpha-zinc finger	vertebrates	8.305	0.557	290	83	17454	7298	2252	0.0238	171132	0.0285	-21.632	6.797
EBF1	MA0154.1	Zipper-Type	Helix-Loop-Helix	vertebrates	11.564	0.648	171	202	11288	13464	442	0.00777	39149	0.0109	-22.596	0.727
Tcfcp2l1	MA0145.1	Other	CP2	vertebrates	11.65	0.609	153	220	10591	14161	351	0.00864	32190	0.0125	-26.338	0.262
Zfx	MA0146.1	Zinc-coordinating	BetaBetaAlpha-zinc finger	vertebrates	13.077	0.749	147	226	9872	14880	321	0.0079	33238	0.0129	-33.576	0.523
ZNF354C	MA0130.1	Zinc-coordinating	BetaBetaAlpha-zinc finger	vertebrates	8.958	0.615	282	91	17566	7186	2491	0.0263	207738	0.0346	-34.468	3.606
MZF1_5-13	MA0057.1	Zinc-coordinating	BetaBetaAlpha-zinc finger	vertebrates	9.4	0.588	205	168	13425	11327	821	0.0144	77649	0.0216	-37.072	0.888
Klf4	MA0039.2	Zinc-coordinating	BetaBetaAlpha-zinc finger	vertebrates	12.618	0.771	218	155	13645	11107	832	0.0146	88731	0.0247	-48.77	2.209
MZF1_1-4	MA0056.1	Zinc-coordinating	BetaBetaAlpha-zinc finger	vertebrates	8.586	0.725	271	102	16863	7889	2060	0.0217	201000	0.0335	-49.367	3.378
SP1	MA0079.2	Zinc-coordinating	BetaBetaAlpha-zinc finger	vertebrates	11.129	0.82	199	174	12391	12361	668	0.0117	79797	0.0222	-53.416	2.178

## Sheet: module II
Opposum resultes of the cilents in module II, related to figure 3
TF	JASPAR ID	Class	Family	Tax Group	IC	GC Content	Target gene hits	Target gene non-hits	Background gene hits	Background gene non-hits	Target TFBS hits	Target TFBS nucleotide rate	Background TFBS hits	Background TFBS nucleotide rate	Z-score	Fisher score
Zfx	MA0146.1	Zinc-coordinating	BetaBetaAlpha-zinc finger	vertebrates	13.077	0.749	175	225	9872	14880	533	0.0159	33238	0.0129	17.758	2.727
Esrrb	MA0141.1	Zinc-coordinating	Hormone-nuclear Receptor	vertebrates	12.806	0.524	186	214	10167	14585	437	0.0111	26346	0.00878	17.326	4.092
ELK4	MA0076.1	Winged Helix-Turn-Helix	Ets	vertebrates	14.123	0.583	113	287	6034	18718	179	0.00342	9342	0.00234	15.429	3.135
ZEB1	MA0103.1	Zinc-coordinating	BetaBetaAlpha-zinc finger	vertebrates	8.305	0.557	310	90	17454	7298	2490	0.0317	171132	0.0285	13.239	6.789
MIZF	MA0131.1	Zinc-coordinating	BetaBetaAlpha-zinc finger	vertebrates	13.197	0.61	43	357	2080	22672	55	0.00117	2497	0.000694	12.343	2.808
NFYA	MA0060.1	Other Alpha-Helix	NFY CCAAT-binding	vertebrates	12.925	0.523	101	299	5865	18887	157	0.00534	9476	0.00421	11.901	1.383
GABPA	MA0062.2	Winged Helix-Turn-Helix	Ets	vertebrates	13.335	0.647	171	229	9355	15397	332	0.00776	20927	0.0064	11.724	3.699
NR4A2	MA0160.1	Zinc-coordinating	Hormone-nuclear Receptor	vertebrates	10.165	0.491	252	148	13896	10856	864	0.0147	60034	0.0133	8.015	5.692
INSM1	MA0155.1	Zinc-coordinating	BetaBetaAlpha-zinc finger	vertebrates	14.862	0.667	124	276	7588	17164	266	0.00678	17685	0.0059	7.925	0.776
NHLH1	MA0048.1	Zipper-Type	Helix-Loop-Helix	vertebrates	14.132	0.674	103	297	5783	18969	153	0.0039	9874	0.00329	7.278	1.93
znf143	MA0088.1	Zinc-coordinating	BetaBetaAlpha-zinc finger	vertebrates	17.541	0.53	22	378	1301	23451	26	0.0011	1473	0.000819	6.842	0.808
Myc	MA0147.1	Zipper-Type	Helix-Loop-Helix	vertebrates	11.157	0.686	141	259	8288	16464	274	0.00582	18476	0.00513	6.596	1.408
Zfp423	MA0116.1	Zinc-coordinating	BetaBetaAlpha-zinc finger	vertebrates	17.925	0.679	92	308	5691	19061	152	0.00484	10149	0.00423	6.484	0.657
Tcfcp2l1	MA0145.1	Other	CP2	vertebrates	11.65	0.609	173	227	10591	14161	456	0.0136	32190	0.0125	6.425	0.808
PPARG::RXRA	MA0065.2	Zinc-coordinating	Hormone-nuclear Receptor	vertebrates	11.663	0.547	102	298	6067	18685	163	0.0052	11080	0.00462	5.828	1.071
Mycn	MA0104.2	Zipper-Type	Helix-Loop-Helix	vertebrates	11.104	0.699	139	261	8332	16420	275	0.00584	18928	0.00526	5.527	1.074
ZNF354C	MA0130.1	Zinc-coordinating	BetaBetaAlpha-zinc finger	vertebrates	8.958	0.615	313	87	17566	7186	2829	0.0361	207738	0.0346	5.371	7.314
NR2F1	MA0017.1	Zinc-coordinating	Hormone-nuclear Receptor	vertebrates	15.924	0.478	65	335	3735	21017	78	0.00232	5073	0.00197	5.345	1.273
Myf	MA0055.1	Zipper-Type	Helix-Loop-Helix	vertebrates	15.914	0.609	176	224	10157	14595	389	0.00992	27519	0.00918	5.336	2.068
PLAG1	MA0163.1	Zinc-coordinating	BetaBetaAlpha-zinc finger	vertebrates	19.352	0.798	33	367	1971	22781	40	0.00119	2462	0.000958	5.125	0.813
ESR2	MA0258.1	Zinc-coordinating	Hormone-nuclear Receptor	vertebrates	13.618	0.546	37	363	2219	22533	42	0.00161	2670	0.00134	5.07	0.805
ELK1	MA0028.1	Winged Helix-Turn-Helix	Ets	vertebrates	8.812	0.568	245	155	13642	11110	752	0.016	54748	0.0152	4.288	4.825
HNF4A	MA0114.1	Zinc-coordinating	Hormone-nuclear Receptor	vertebrates	9.617	0.522	107	293	6389	18363	161	0.00445	11240	0.00406	4.164	1.039
NFKB1	MA0105.1	Ig-fold	Rel	vertebrates	15.627	0.758	59	341	3946	20806	93	0.00217	6372	0.00195	3.501	0.274
HIF1A::ARNT	MA0259.1	Zipper-Type	Helix-Loop-Helix	vertebrates	9.74	0.657	197	203	10914	13838	515	0.00875	37662	0.00837	2.87	3.795
RREB1	MA0073.1	Zinc-coordinating	BetaBetaAlpha-zinc finger	vertebrates	22.278	0.623	24	376	1520	23232	27	0.00115	1839	0.00102	2.67	0.551
TLX1::NFIC	MA0119.1	Helix-Turn-Helix::Other	Homeo::Nuclear Factor I-CCAAT-binding	vertebrates	19.665	0.598	18	382	1066	23686	18	0.000535	1162	0.000452	2.658	0.777
MZF1_1-4	MA0056.1	Zinc-coordinating	BetaBetaAlpha-zinc finger	vertebrates	8.586	0.725	300	100	16863	7889	2683	0.0342	201000	0.0335	2.644	6.374
Myb	MA0100.1	Helix-Turn-Helix	Myb	vertebrates	9.883	0.591	225	175	13518	11234	790	0.0134	58600	0.013	2.429	1.294
Arnt	MA0004.1	Zipper-Type	Helix-Loop-Helix	vertebrates	10.992	0.642	119	281	7052	17700	193	0.00246	13904	0.00232	2.017	1.18
CTCF	MA0139.1	Zinc-coordinating	BetaBetaAlpha-zinc finger	vertebrates	17.205	0.645	46	354	3236	21516	55	0.00222	3982	0.0021	1.754	0.172
Klf4	MA0039.2	Zinc-coordinating	BetaBetaAlpha-zinc finger	vertebrates	12.618	0.771	232	168	13645	11107	1179	0.0251	88731	0.0247	1.749	1.991
T	MA0009.1	Beta-Hairpin-Ribbon	T	vertebrates	17.863	0.452	26	374	1811	22941	30	0.000701	2114	0.000646	1.457	0.274
RORA_1	MA0071.1	Zinc-coordinating	Hormone-nuclear Receptor	vertebrates	13.19	0.424	145	255	8624	16128	253	0.00538	18895	0.00525	1.181	1.219
RXRA::VDR	MA0074.1	Zinc-coordinating	Hormone-nuclear Receptor	vertebrates	20.451	0.527	7	393	453	24299	7	0.000223	475	0.000198	1.173	0.512
ESR1	MA0112.2	Zinc-coordinating	Hormone-nuclear Receptor	vertebrates	13.563	0.594	5	395	345	24407	5	0.000212	355	0.000197	0.69	0.421
PPARG	MA0066.1	Zinc-coordinating	Hormone-nuclear Receptor	vertebrates	20.365	0.523	1	399	62	24690	1	4.25e-05	64	3.56e-05	0.675	0.452
NF-kappaB	MA0061.1	Ig-fold	Rel	vertebrates	13.345	0.621	135	265	8381	16371	250	0.00531	18865	0.00524	0.656	0.621
E2F1	MA0024.1	Winged Helix-Turn-Helix	E2F	vertebrates	13.838	0.625	138	262	8113	16639	234	0.00398	17630	0.00392	0.632	1.39
Spz1	MA0111.1	Other	Other	vertebrates	11.907	0.538	98	302	6658	18094	166	0.00388	12530	0.00383	0.545	0.138
TAL1::TCF3	MA0091.1	Zipper-Type	Helix-Loop-Helix	vertebrates	14.07	0.453	115	285	7491	17261	192	0.0049	14681	0.0049	-0.007	0.275
SRF	MA0083.1	Other Alpha-Helix	MADS	vertebrates	17.965	0.466	12	388	908	23844	13	0.000331	1019	0.00034	-0.349	0.227
Egr1	MA0162.1	Zinc-coordinating	BetaBetaAlpha-zinc finger	vertebrates	14.456	0.739	102	298	6364	18388	158	0.00369	12188	0.00373	-0.376	0.584
Ar	MA0007.1	Zinc-coordinating	Hormone-nuclear Receptor	vertebrates	15.703	0.498	6	394	534	24218	7	0.000327	554	0.000339	-0.466	0.149
EBF1	MA0154.1	Zipper-Type	Helix-Loop-Helix	vertebrates	11.564	0.648	186	214	11288	13464	508	0.0108	39149	0.0109	-0.563	0.97
MYC::MAX	MA0059.1	Zipper-Type	Helix-Loop-Helix	vertebrates	14.237	0.602	47	353	3436	21316	57	0.00133	4535	0.00139	-1.013	0.1
USF1	MA0093.1	Zipper-Type	Helix-Loop-Helix	vertebrates	11.29	0.643	150	250	9330	15422	281	0.00418	21993	0.00428	-1.044	0.597
NR1H2::RXRA	MA0115.1	Zinc-coordinating	Hormone-nuclear Receptor	vertebrates	27.878	0.445	1	399	99	24653	1	3.61e-05	100	4.72e-05	-1.216	0.224
RXR::RAR_DR5	MA0159.1	Zinc-coordinating	Hormone-nuclear Receptor	vertebrates	16.004	0.535	18	382	1313	23439	18	0.00065	1499	0.000708	-1.52	0.232
RUNX1	MA0002.2	Ig-fold	Runt	vertebrates	10.401	0.502	232	168	13641	11111	754	0.0176	58648	0.0179	-1.57	2.001
TP53	MA0106.1	Zinc-coordinating	Loop-Sheet-Helix	vertebrates	26.239	0.603	0	400	8	24744	0	0	8	4.45e-06	-1.792	0
EWSR1-FLI1	MA0149.1	Winged Helix-Turn-Helix	Ets	vertebrates	32.871	0.554	2	398	207	24545	2	7.65e-05	209	0.000105	-1.953	0.165
SP1	MA0079.2	Zinc-coordinating	BetaBetaAlpha-zinc finger	vertebrates	11.129	0.82	212	188	12391	12361	1022	0.0217	79797	0.0222	-2.135	2.023
Pax4	MA0068.1	Helix-Turn-Helix	Homeo	vertebrates	11.004	0.441	1	399	112	24640	1	6.37e-05	113	9.42e-05	-2.228	0.178
TEAD1	MA0090.1	Helix-Turn-Helix	Homeo	vertebrates	15.678	0.507	76	324	5222	19530	100	0.00255	8446	0.00282	-3.463	0.15
MAX	MA0058.1	Zipper-Type	Helix-Loop-Helix	vertebrates	12.685	0.571	129	271	7993	16759	192	0.00408	15900	0.00442	-3.511	0.642
Stat3	MA0144.1	Ig-fold	Stat	vertebrates	13.601	0.505	151	249	9883	14869	287	0.0061	23645	0.00657	-4.016	0.193
Pax5	MA0014.1	Helix-Turn-Helix	Homeo	vertebrates	12.432	0.575	13	387	1224	23528	14	0.000595	1364	0.000758	-4.091	0.041
Tal1::Gata1	MA0140.1	Zipper-Type	Helix-Loop-Helix	vertebrates	11.297	0.451	96	304	6212	18540	134	0.00513	11200	0.0056	-4.392	0.342
YY1	MA0095.1	Zinc-coordinating	BetaBetaAlpha-zinc finger	vertebrates	8.101	0.51	302	98	17190	7562	2075	0.0265	165054	0.0275	-4.465	5.361
Hand1::Tcfe2a	MA0092.1	Zipper-Type	Helix-Loop-Helix	vertebrates	10.144	0.507	212	188	13286	11466	678	0.0144	54768	0.0152	-4.556	0.469
CREB1	MA0018.2	Zipper-Type	Leucine Zipper	vertebrates	10.139	0.523	143	257	9204	15548	229	0.00389	19712	0.00438	-5.092	0.303
RORA_2	MA0072.1	Zinc-coordinating	Hormone-nuclear Receptor	vertebrates	17.425	0.369	44	356	3571	21181	55	0.00164	5079	0.00198	-5.264	0.02
NFE2L2	MA0150.1	Zipper-Type	Leucine Zipper	vertebrates	14.394	0.486	77	323	5635	19117	99	0.00231	8970	0.00274	-5.626	0.041
RELA	MA0107.1	Ig-fold	Rel	vertebrates	14.757	0.567	102	298	7171	17581	155	0.00329	13690	0.0038	-5.701	0.058
Nkx3-2	MA0122.1	Helix-Turn-Helix	Homeo	vertebrates	8.542	0.463	267	133	15425	9327	1131	0.0216	91612	0.0229	-5.882	3.267
MZF1_5-13	MA0057.1	Zinc-coordinating	BetaBetaAlpha-zinc finger	vertebrates	9.4	0.588	234	166	13425	11327	955	0.0203	77649	0.0216	-6.067	3.006
IRF2	MA0051.1	Winged Helix-Turn-Helix	IRF	vertebrates	21.134	0.412	7	393	844	23908	7	0.000268	923	0.000462	-6.227	0.017
REL	MA0101.1	Ig-fold	Rel	vertebrates	10.515	0.559	164	236	10514	14238	343	0.00729	29250	0.00813	-6.422	0.301
Nr2e3	MA0164.1	Zinc-coordinating	Hormone-nuclear Receptor	vertebrates	12.028	0.373	84	316	6354	18398	130	0.00193	12287	0.00239	-6.426	0.013
Evi1	MA0029.1	Zinc-coordinating	BetaBetaAlpha-zinc finger	vertebrates	17.909	0.28	19	381	1931	22821	22	0.000654	2457	0.000956	-6.714	0.006
Arnt::Ahr	MA0006.1	Zipper-Type	Helix-Loop-Helix	vertebrates	9.532	0.715	231	169	13597	11155	784	0.01	66086	0.011	-6.728	1.955
Pax6	MA0069.1	Helix-Turn-Helix	Homeo	vertebrates	13.798	0.432	10	390	1218	23534	10	0.000297	1377	0.000536	-7.094	0.005
Sox2	MA0143.1	Other Alpha-Helix	High Mobility Group	vertebrates	12.951	0.361	34	366	2809	21943	37	0.00118	3844	0.0016	-7.272	0.028
NR3C1	MA0113.1	Zinc-coordinating	Hormone-nuclear Receptor	vertebrates	14.749	0.432	29	371	2522	22230	30	0.00115	3161	0.00158	-7.505	0.018
FEV	MA0156.1	Winged Helix-Turn-Helix	Ets	vertebrates	12.121	0.442	257	143	15402	9350	976	0.0166	81722	0.0182	-8.099	1.518
REST	MA0138.2	Zinc-coordinating	BetaBetaAlpha-zinc finger	vertebrates	23.134	0.596	0	400	232	24520	0	0	242	0.000141	-8.214	0
SPI1	MA0080.2	Winged Helix-Turn-Helix	Ets	vertebrates	9.64	0.435	266	134	15792	8960	1140	0.017	95792	0.0186	-8.509	1.938
HLF	MA0043.1	Zipper-Type	Leucine Zipper	vertebrates	11.147	0.394	70	330	5508	19244	102	0.0026	9969	0.00332	-8.633	0.009
PBX1	MA0070.1	Helix-Turn-Helix	Homeo	vertebrates	14.641	0.31	53	347	4107	20645	63	0.00161	6634	0.00221	-8.86	0.03
NFIL3	MA0025.1	Zipper-Type	Leucine Zipper	vertebrates	14.139	0.265	94	306	6731	18021	168	0.00393	15828	0.00484	-9.02	0.043
HNF1B	MA0153.1	Helix-Turn-Helix	Homeo	vertebrates	16.821	0.222	45	355	4107	20645	65	0.00166	6910	0.0023	-9.269	0.001
FOXF2	MA0030.1	Winged Helix-Turn-Helix	Forkhead	vertebrates	14.824	0.334	40	360	4097	20655	61	0.00181	6459	0.00251	-9.58	0
Ddit3::Cebpa	MA0019.1	Zipper-Type	Leucine Zipper	vertebrates	11.652	0.483	70	330	5576	19176	95	0.00242	9754	0.00325	-10.014	0.006
Pou5f1	MA0142.1	Helix-Turn-Helix	Homeo	vertebrates	14.808	0.308	39	361	3402	21350	46	0.00147	5205	0.00217	-10.386	0.007
STAT1	MA0137.2	Ig-fold	Stat	vertebrates	13.119	0.452	75	325	6394	18358	104	0.00331	10990	0.00458	-12.872	0
Sox17	MA0078.1	Other Alpha-Helix	High Mobility Group	vertebrates	10.502	0.384	237	163	13879	10873	736	0.0141	65883	0.0165	-12.946	2.198
ELF5	MA0136.1	Winged Helix-Turn-Helix	Ets	vertebrates	8.693	0.429	274	126	16547	8205	1365	0.0261	117435	0.0294	-13.269	1.34
SPIB	MA0081.1	Winged Helix-Turn-Helix	Ets	vertebrates	9.06	0.466	299	101	17547	7205	2055	0.0306	175639	0.0342	-13.59	2.995
IRF1	MA0050.1	Winged Helix-Turn-Helix	IRF	vertebrates	16.008	0.383	68	332	6075	18677	101	0.00258	11517	0.00384	-14.042	0
NKX3-1	MA0124.1	Helix-Turn-Helix	Homeo	vertebrates	11.127	0.179	210	190	12654	12098	738	0.011	68823	0.0134	-14.391	1.171
HNF1A	MA0046.1	Helix-Turn-Helix	Homeo	vertebrates	15.548	0.259	24	376	3044	21708	27	0.000803	4352	0.00169	-14.866	0
AP1	MA0099.2	Zipper-Type	Leucine Zipper	vertebrates	9.193	0.405	271	129	16390	8362	1266	0.0188	113253	0.022	-14.953	1.277
Lhx3	MA0135.1	Helix-Turn-Helix	Homeo	vertebrates	16.354	0.131	68	332	5806	18946	113	0.00312	12758	0.00461	-15.074	0.001
Foxq1	MA0040.1	Winged Helix-Turn-Helix	Forkhead	vertebrates	14.07	0.202	100	300	8007	16745	203	0.00474	22088	0.00675	-16.819	0.001
MEF2A	MA0052.1	Other Alpha-Helix	MADS	vertebrates	15.709	0.179	81	319	7006	17746	124	0.00263	15631	0.00434	-17.835	0
CEBPA	MA0102.2	Zipper-Type	Leucine Zipper	vertebrates	8.712	0.358	189	211	12828	11924	565	0.0108	55606	0.0139	-18.174	0.031
NFATC2	MA0152.1	Ig-fold	Rel	vertebrates	9.859	0.346	232	168	15176	9576	1026	0.0153	97757	0.019	-18.861	0.085
SOX9	MA0077.1	Other Alpha-Helix	High Mobility Group	vertebrates	9.079	0.358	171	229	11417	13335	392	0.0075	41403	0.0104	-19.374	0.085
Gata1	MA0035.2	Zinc-coordinating	GATA	vertebrates	10.878	0.373	222	178	14350	10402	808	0.0189	75905	0.0232	-19.669	0.16
Foxa2	MA0047.2	Winged Helix-Turn-Helix	Forkhead	vertebrates	13.268	0.315	182	218	11656	13096	432	0.011	43535	0.0145	-20.088	0.284
FOXD1	MA0031.1	Winged Helix-Turn-Helix	Forkhead	vertebrates	11.926	0.275	202	198	13087	11665	614	0.0104	62921	0.014	-20.743	0.175
Gfi	MA0038.1	Zinc-coordinating	BetaBetaAlpha-zinc finger	vertebrates	9.47	0.391	218	182	13731	11021	663	0.0141	65844	0.0183	-21.547	0.4
Sox5	MA0087.1	Other Alpha-Helix	High Mobility Group	vertebrates	10.831	0.199	206	194	13087	11665	668	0.00994	72042	0.014	-23.801	0.322
Prrx2	MA0075.1	Helix-Turn-Helix	Homeo	vertebrates	9.063	0.027	230	170	15063	9689	1184	0.0126	123270	0.0171	-24.05	0.082
FOXA1	MA0148.1	Winged Helix-Turn-Helix	Forkhead	vertebrates	12.533	0.332	209	191	13355	11397	619	0.0145	63112	0.0193	-24.058	0.265
TBP	MA0108.2	Beta-sheet	TATA-binding	vertebrates	10.086	0.377	141	259	10389	14363	312	0.00994	33775	0.0141	-24.074	0.003
FOXO3	MA0157.1	Winged Helix-Turn-Helix	Forkhead	vertebrates	11.734	0.298	206	194	13611	11141	642	0.0109	69410	0.0154	-25.143	0.078
Foxd3	MA0041.1	Winged Helix-Turn-Helix	Forkhead	vertebrates	12.945	0.223	168	232	11354	13398	457	0.0117	49535	0.0165	-26.189	0.057
Nobox	MA0125.1	Helix-Turn-Helix	Homeo	vertebrates	9.573	0.26	206	194	13558	11194	699	0.0119	77190	0.0172	-27.881	0.092
FOXI1	MA0042.1	Winged Helix-Turn-Helix	Forkhead	vertebrates	13.183	0.263	168	232	11680	13072	436	0.0111	49366	0.0165	-28.816	0.017
Pdx1	MA0132.1	Helix-Turn-Helix	Homeo	vertebrates	9.04	0.194	237	163	15507	9245	1312	0.0167	140973	0.0235	-30.691	0.078
ARID3A	MA0151.1	Helix-Turn-Helix	Arid	vertebrates	9.896	0.062	254	146	16086	8666	1577	0.0201	166235	0.0277	-31.806	0.288
SRY	MA0084.1	Other Alpha-Helix	High Mobility Group	vertebrates	9.193	0.238	233	167	14714	10038	950	0.0182	101929	0.0255	-31.88	0.351
HOXA5	MA0158.1	Helix-Turn-Helix	Homeo	vertebrates	8.759	0.315	280	120	17629	7123	2064	0.0351	205993	0.0458	-35.139	0.322
Nkx2-5	MA0063.1	Helix-Turn-Helix	Homeo	vertebrates	8.27	0.218	293	107	16973	7779	1880	0.028	197210	0.0384	-37.137	3.704

## Sheet: module III
Opposum resultes of the cilents in module III, related to figure 3
TF	JASPAR ID	Class	Family	Tax Group	IC	GC Content	Target gene hits	Target gene non-hits	Background gene hits	Background gene non-hits	Target TFBS hits	Target TFBS nucleotide rate	Background TFBS hits	Background TFBS nucleotide rate	Z-score	Fisher score
ZNF354C	MA0130.1	Zinc-coordinating	BetaBetaAlpha-zinc finger	vertebrates	8.958	0.615	75	10	17566	7186	1153	0.0429	207738	0.0346	18.128	8.928
MZF1_1-4	MA0056.1	Zinc-coordinating	BetaBetaAlpha-zinc finger	vertebrates	8.586	0.725	70	15	16863	7889	1104	0.0411	201000	0.0335	16.858	6.016
ZEB1	MA0103.1	Zinc-coordinating	BetaBetaAlpha-zinc finger	vertebrates	8.305	0.557	75	10	17454	7298	945	0.0352	171132	0.0285	15.967	9.261
Esrrb	MA0141.1	Zinc-coordinating	Hormone-nuclear Receptor	vertebrates	12.806	0.524	51	34	10167	14585	167	0.0124	26346	0.00878	15.652	7.981
Tcfcp2l1	MA0145.1	Other	CP2	vertebrates	11.65	0.609	52	33	10591	14161	191	0.0166	32190	0.0125	14.638	7.602
NFYA	MA0060.1	Other Alpha-Helix	NFY CCAAT-binding	vertebrates	12.925	0.523	35	50	5865	18887	66	0.00655	9476	0.00421	14.454	8.197
Zfx	MA0146.1	Zinc-coordinating	BetaBetaAlpha-zinc finger	vertebrates	13.077	0.749	54	31	9872	14880	188	0.0163	33238	0.0129	12.033	11.57
Myf	MA0055.1	Zipper-Type	Helix-Loop-Helix	vertebrates	15.914	0.609	47	38	10157	14595	161	0.012	27519	0.00918	11.79	5.182
NR4A2	MA0160.1	Zinc-coordinating	Hormone-nuclear Receptor	vertebrates	10.165	0.491	61	24	13896	10856	331	0.0164	60034	0.0133	10.742	6.098
PPARG::RXRA	MA0065.2	Zinc-coordinating	Hormone-nuclear Receptor	vertebrates	11.663	0.547	39	46	6067	18685	69	0.00642	11080	0.00462	10.637	11.096
HNF4A	MA0114.1	Zinc-coordinating	Hormone-nuclear Receptor	vertebrates	9.617	0.522	42	43	6389	18363	70	0.00564	11240	0.00406	9.97	12.798
ESR2	MA0258.1	Zinc-coordinating	Hormone-nuclear Receptor	vertebrates	13.618	0.546	16	69	2219	22533	20	0.00223	2670	0.00134	9.825	5.661
EBF1	MA0154.1	Zipper-Type	Helix-Loop-Helix	vertebrates	11.564	0.648	50	35	11288	13464	214	0.0133	39149	0.0109	9.24	4.614
Zfp423	MA0116.1	Zinc-coordinating	BetaBetaAlpha-zinc finger	vertebrates	17.925	0.679	27	58	5691	19061	61	0.00567	10149	0.00423	8.909	3.211
ELK4	MA0076.1	Winged Helix-Turn-Helix	Ets	vertebrates	14.123	0.583	32	53	6034	18718	61	0.0034	9342	0.00234	8.854	5.398
Myc	MA0147.1	Zipper-Type	Helix-Loop-Helix	vertebrates	11.157	0.686	47	38	8288	16464	107	0.00663	18476	0.00513	8.412	10.397
NR2F1	MA0017.1	Zinc-coordinating	Hormone-nuclear Receptor	vertebrates	15.924	0.478	24	61	3735	21017	33	0.00286	5073	0.00197	8.034	6.559
Mycn	MA0104.2	Zipper-Type	Helix-Loop-Helix	vertebrates	11.104	0.699	47	38	8332	16420	108	0.0067	18928	0.00526	7.958	10.246
TEAD1	MA0090.1	Helix-Turn-Helix	Homeo	vertebrates	15.678	0.507	29	56	5222	19530	50	0.00372	8446	0.00282	6.825	5.569
MYC::MAX	MA0059.1	Zipper-Type	Helix-Loop-Helix	vertebrates	14.237	0.602	23	62	3436	21316	29	0.00198	4535	0.00139	6.353	6.849
Hand1::Tcfe2a	MA0092.1	Zipper-Type	Helix-Loop-Helix	vertebrates	10.144	0.507	58	27	13286	11466	276	0.0171	54768	0.0152	6.202	5.395
NHLH1	MA0048.1	Zipper-Type	Helix-Loop-Helix	vertebrates	14.132	0.674	28	57	5783	18969	56	0.00417	9874	0.00329	6.105	3.554
GABPA	MA0062.2	Winged Helix-Turn-Helix	Ets	vertebrates	13.335	0.647	41	44	9355	15397	111	0.00757	20927	0.0064	5.897	3.442
MAX	MA0058.1	Zipper-Type	Helix-Loop-Helix	vertebrates	12.685	0.571	46	39	7993	16759	87	0.00539	15900	0.00442	5.89	10.502
znf143	MA0088.1	Zinc-coordinating	BetaBetaAlpha-zinc finger	vertebrates	17.541	0.53	9	76	1301	23451	10	0.00124	1473	0.000819	5.874	3.354
USF1	MA0093.1	Zipper-Type	Helix-Loop-Helix	vertebrates	11.29	0.643	49	36	9330	15422	120	0.00521	21993	0.00428	5.705	8.784
MIZF	MA0131.1	Zinc-coordinating	BetaBetaAlpha-zinc finger	vertebrates	13.197	0.61	14	71	2080	22672	17	0.00105	2497	0.000694	5.446	4.48
INSM1	MA0155.1	Zinc-coordinating	BetaBetaAlpha-zinc finger	vertebrates	14.862	0.667	39	46	7588	17164	93	0.00692	17685	0.0059	5.346	6.081
ELK1	MA0028.1	Winged Helix-Turn-Helix	Ets	vertebrates	8.812	0.568	57	28	13642	11110	271	0.0168	54748	0.0152	5.204	4.079
HIF1A::ARNT	MA0259.1	Zipper-Type	Helix-Loop-Helix	vertebrates	9.74	0.657	55	30	10914	13838	192	0.00952	37662	0.00837	5.06	9.149
ESR1	MA0112.2	Zinc-coordinating	Hormone-nuclear Receptor	vertebrates	13.563	0.594	3	82	345	24407	3	0.000372	355	0.000197	4.907	2.145
Spz1	MA0111.1	Other	Other	vertebrates	11.907	0.538	30	55	6658	18094	67	0.00457	12530	0.00383	4.788	2.892
MZF1_5-13	MA0057.1	Zinc-coordinating	BetaBetaAlpha-zinc finger	vertebrates	9.4	0.588	58	27	13425	11327	375	0.0232	77649	0.0216	4.617	5.1
YY1	MA0095.1	Zinc-coordinating	BetaBetaAlpha-zinc finger	vertebrates	8.101	0.51	71	14	17190	7562	790	0.0294	165054	0.0275	4.583	6.056
Arnt::Ahr	MA0006.1	Zipper-Type	Helix-Loop-Helix	vertebrates	9.532	0.715	60	25	13597	11155	324	0.0121	66086	0.011	3.969	6.071
Myb	MA0100.1	Helix-Turn-Helix	Myb	vertebrates	9.883	0.591	58	27	13518	11234	284	0.0141	58600	0.013	3.743	4.908
Nkx3-2	MA0122.1	Helix-Turn-Helix	Homeo	vertebrates	8.542	0.463	65	20	15425	9327	434	0.0242	91612	0.0229	3.499	5.513
NR1H2::RXRA	MA0115.1	Zinc-coordinating	Hormone-nuclear Receptor	vertebrates	27.878	0.445	1	84	99	24653	1	0.000105	100	4.72e-05	3.218	1.235
E2F1	MA0024.1	Winged Helix-Turn-Helix	E2F	vertebrates	13.838	0.625	41	44	8113	16639	89	0.00441	17630	0.00392	3.164	6.1
NF-kappaB	MA0061.1	Ig-fold	Rel	vertebrates	13.345	0.621	44	41	8381	16371	93	0.00577	18865	0.00524	2.897	7.562
TLX1::NFIC	MA0119.1	Helix-Turn-Helix::Other	Homeo::Nuclear Factor I-CCAAT-binding	vertebrates	19.665	0.598	7	78	1066	23686	7	0.000608	1162	0.000452	2.88	2.596
AP1	MA0099.2	Zipper-Type	Leucine Zipper	vertebrates	9.193	0.405	67	18	16390	8362	531	0.023	113253	0.022	2.773	4.837
NFKB1	MA0105.1	Ig-fold	Rel	vertebrates	15.627	0.758	18	67	3946	20806	33	0.00225	6372	0.00195	2.731	2.092
Klf4	MA0039.2	Zinc-coordinating	BetaBetaAlpha-zinc finger	vertebrates	12.618	0.771	65	20	13645	11107	413	0.0256	88731	0.0247	2.453	10.174
RXR::RAR_DR5	MA0159.1	Zinc-coordinating	Hormone-nuclear Receptor	vertebrates	16.004	0.535	7	78	1313	23439	8	0.000843	1499	0.000708	1.993	1.798
RUNX1	MA0002.2	Ig-fold	Runt	vertebrates	10.401	0.502	61	24	13641	11111	272	0.0186	58648	0.0179	1.88	6.702
T	MA0009.1	Beta-Hairpin-Ribbon	T	vertebrates	17.863	0.452	8	77	1811	22941	11	0.00075	2114	0.000646	1.595	1.262
Ar	MA0007.1	Zinc-coordinating	Hormone-nuclear Receptor	vertebrates	15.703	0.498	3	82	534	24218	3	0.000409	554	0.000339	1.472	1.277
RORA_1	MA0071.1	Zinc-coordinating	Hormone-nuclear Receptor	vertebrates	13.19	0.424	39	46	8624	16128	89	0.00552	18895	0.00525	1.47	3.761
Pax6	MA0069.1	Helix-Turn-Helix	Homeo	vertebrates	13.798	0.432	7	78	1218	23534	7	0.000608	1377	0.000536	1.194	2.071
CTCF	MA0139.1	Zinc-coordinating	BetaBetaAlpha-zinc finger	vertebrates	17.205	0.645	16	69	3236	21516	19	0.00224	3982	0.0021	1.164	2.475
Arnt	MA0004.1	Zipper-Type	Helix-Loop-Helix	vertebrates	10.992	0.642	38	47	7052	17700	66	0.00246	13904	0.00232	1.119	6.835
CREB1	MA0018.2	Zipper-Type	Leucine Zipper	vertebrates	10.139	0.523	39	46	9204	15548	92	0.00456	19712	0.00438	1.083	2.77
FEV	MA0156.1	Winged Helix-Turn-Helix	Ets	vertebrates	12.121	0.442	66	19	15402	9350	373	0.0185	81722	0.0182	0.996	6.31
NR3C1	MA0113.1	Zinc-coordinating	Hormone-nuclear Receptor	vertebrates	14.749	0.432	10	75	2522	22230	15	0.00167	3161	0.00158	0.908	1.005
Stat3	MA0144.1	Ig-fold	Stat	vertebrates	13.601	0.505	40	45	9883	14869	107	0.00663	23645	0.00657	0.301	2.206
RELA	MA0107.1	Ig-fold	Rel	vertebrates	14.757	0.567	31	54	7171	17581	62	0.00384	13690	0.0038	0.24	2.494
EWSR1-FLI1	MA0149.1	Winged Helix-Turn-Helix	Ets	vertebrates	32.871	0.554	1	84	207	24545	1	0.000112	209	0.000105	0.156	0.671
Pax5	MA0014.1	Helix-Turn-Helix	Homeo	vertebrates	12.432	0.575	6	79	1224	23528	6	0.000744	1364	0.000758	-0.25	1.407
REL	MA0101.1	Ig-fold	Rel	vertebrates	10.515	0.559	42	43	10514	14238	130	0.00806	29250	0.00813	-0.317	2.128
RXRA::VDR	MA0074.1	Zinc-coordinating	Hormone-nuclear Receptor	vertebrates	20.451	0.527	2	83	453	24299	2	0.000186	475	0.000198	-0.431	0.77
REST	MA0138.2	Zinc-coordinating	BetaBetaAlpha-zinc finger	vertebrates	23.134	0.596	1	84	232	24520	1	0.00013	242	0.000141	-0.477	0.595
SPIB	MA0081.1	Winged Helix-Turn-Helix	Ets	vertebrates	9.06	0.466	74	11	17547	7205	782	0.0339	175639	0.0342	-0.504	7.907
SPI1	MA0080.2	Winged Helix-Turn-Helix	Ets	vertebrates	9.64	0.435	65	20	15792	8960	424	0.0184	95792	0.0186	-0.695	4.734
STAT1	MA0137.2	Ig-fold	Stat	vertebrates	13.119	0.452	27	58	6394	18358	48	0.00446	10990	0.00458	-0.713	2.028
NFATC2	MA0152.1	Ig-fold	Rel	vertebrates	9.859	0.346	63	22	15176	9576	432	0.0187	97757	0.019	-0.791	4.692
SP1	MA0079.2	Zinc-coordinating	BetaBetaAlpha-zinc finger	vertebrates	11.129	0.82	58	27	12391	12361	352	0.0218	79797	0.0222	-0.961	7.525
TP53	MA0106.1	Zinc-coordinating	Loop-Sheet-Helix	vertebrates	26.239	0.603	0	85	8	24744	0	0	8	4.45e-06	-1.437	0
ELF5	MA0136.1	Winged Helix-Turn-Helix	Ets	vertebrates	8.693	0.429	67	18	16547	8205	515	0.0287	117435	0.0294	-1.51	4.516
PPARG	MA0066.1	Zinc-coordinating	Hormone-nuclear Receptor	vertebrates	20.365	0.523	0	85	62	24690	0	0	64	3.56e-05	-2.604	0
SRF	MA0083.1	Other Alpha-Helix	MADS	vertebrates	17.965	0.466	3	82	908	23844	3	0.000223	1019	0.00034	-2.608	0.498
NFE2L2	MA0150.1	Zipper-Type	Leucine Zipper	vertebrates	14.394	0.486	23	62	5635	19117	35	0.00239	8970	0.00274	-2.749	1.58
Evi1	MA0029.1	Zinc-coordinating	BetaBetaAlpha-zinc finger	vertebrates	17.909	0.28	6	79	1931	22821	8	0.000694	2457	0.000956	-3.438	0.417
HLF	MA0043.1	Zipper-Type	Leucine Zipper	vertebrates	11.147	0.394	20	65	5508	19244	38	0.00283	9969	0.00332	-3.489	0.843
TAL1::TCF3	MA0091.1	Zipper-Type	Helix-Loop-Helix	vertebrates	14.07	0.453	27	58	7491	17261	57	0.00424	14681	0.0049	-3.784	0.863
HNF1A	MA0046.1	Helix-Turn-Helix	Homeo	vertebrates	15.548	0.259	10	75	3044	21708	15	0.0013	4352	0.00169	-3.85	0.496
Pax4	MA0068.1	Helix-Turn-Helix	Homeo	vertebrates	11.004	0.441	0	85	112	24640	0	0	113	9.42e-05	-4.026	0
PBX1	MA0070.1	Helix-Turn-Helix	Homeo	vertebrates	14.641	0.31	14	71	4107	20645	23	0.00171	6634	0.00221	-4.308	0.585
IRF2	MA0051.1	Winged Helix-Turn-Helix	IRF	vertebrates	21.134	0.412	2	83	844	23908	2	0.000223	923	0.000462	-4.516	0.235
RORA_2	MA0072.1	Zinc-coordinating	Hormone-nuclear Receptor	vertebrates	17.425	0.369	13	72	3571	21181	17	0.00148	5079	0.00198	-4.552	0.784
PLAG1	MA0163.1	Zinc-coordinating	BetaBetaAlpha-zinc finger	vertebrates	19.352	0.798	5	80	1971	22781	7	0.000608	2462	0.000958	-4.587	0.203
Ddit3::Cebpa	MA0019.1	Zipper-Type	Leucine Zipper	vertebrates	11.652	0.483	21	64	5576	19176	34	0.00253	9754	0.00325	-5.12	1.034
SOX9	MA0077.1	Other Alpha-Helix	High Mobility Group	vertebrates	9.079	0.358	42	43	11417	13335	161	0.00898	41403	0.0104	-5.449	1.175
FOXO3	MA0157.1	Winged Helix-Turn-Helix	Forkhead	vertebrates	11.734	0.298	53	32	13611	11141	277	0.0137	69410	0.0154	-5.518	2.258
FOXF2	MA0030.1	Winged Helix-Turn-Helix	Forkhead	vertebrates	14.824	0.334	12	73	4097	20655	21	0.00182	6459	0.00251	-5.559	0.263
Sox17	MA0078.1	Other Alpha-Helix	High Mobility Group	vertebrates	10.502	0.384	63	22	13879	10873	262	0.0146	65883	0.0165	-5.867	7.692
RREB1	MA0073.1	Zinc-coordinating	BetaBetaAlpha-zinc finger	vertebrates	22.278	0.623	4	81	1520	23232	4	0.000496	1839	0.00102	-6.65	0.257
Tal1::Gata1	MA0140.1	Zipper-Type	Helix-Loop-Helix	vertebrates	11.297	0.451	23	62	6212	18540	39	0.00435	11200	0.0056	-6.74	0.972
Nr2e3	MA0164.1	Zinc-coordinating	Hormone-nuclear Receptor	vertebrates	12.028	0.373	24	61	6354	18398	36	0.00156	12287	0.00239	-6.832	1.1
NFIL3	MA0025.1	Zipper-Type	Leucine Zipper	vertebrates	14.139	0.265	28	57	6731	18021	53	0.00361	15828	0.00484	-7.099	1.941
FOXD1	MA0031.1	Winged Helix-Turn-Helix	Forkhead	vertebrates	11.926	0.275	47	38	13087	11665	237	0.0118	62921	0.014	-7.643	0.998
Lhx3	MA0135.1	Helix-Turn-Helix	Homeo	vertebrates	16.354	0.131	19	66	5806	18946	41	0.0033	12758	0.00461	-7.751	0.453
Egr1	MA0162.1	Zinc-coordinating	BetaBetaAlpha-zinc finger	vertebrates	14.456	0.739	25	60	6364	18388	37	0.00252	12188	0.00373	-7.944	1.376
Foxa2	MA0047.2	Winged Helix-Turn-Helix	Forkhead	vertebrates	13.268	0.315	48	37	11656	13096	163	0.0121	43535	0.0145	-8.033	2.944
Pou5f1	MA0142.1	Helix-Turn-Helix	Homeo	vertebrates	14.808	0.308	11	74	3402	21350	13	0.00121	5205	0.00217	-8.317	0.458
Sox2	MA0143.1	Other Alpha-Helix	High Mobility Group	vertebrates	12.951	0.361	8	77	2809	21943	8	0.000744	3844	0.0016	-8.649	0.272
CEBPA	MA0102.2	Zipper-Type	Leucine Zipper	vertebrates	8.712	0.358	49	36	12828	11924	203	0.0113	55606	0.0139	-8.855	1.786
HNF1B	MA0153.1	Helix-Turn-Helix	Homeo	vertebrates	16.821	0.222	8	77	4107	20645	16	0.00119	6910	0.0023	-9.355	0.021
Foxq1	MA0040.1	Winged Helix-Turn-Helix	Forkhead	vertebrates	14.07	0.202	27	58	8007	16745	71	0.00484	22088	0.00675	-9.378	0.534
MEF2A	MA0052.1	Other Alpha-Helix	MADS	vertebrates	15.709	0.179	25	60	7006	17746	45	0.00279	15631	0.00434	-9.506	0.796
FOXA1	MA0148.1	Winged Helix-Turn-Helix	Forkhead	vertebrates	12.533	0.332	53	32	13355	11397	235	0.016	63112	0.0193	-9.539	2.603
IRF1	MA0050.1	Winged Helix-Turn-Helix	IRF	vertebrates	16.008	0.383	20	65	6075	18677	31	0.00231	11517	0.00384	-9.98	0.467
Sox5	MA0087.1	Other Alpha-Helix	High Mobility Group	vertebrates	10.831	0.199	49	36	13087	11665	255	0.0111	72042	0.014	-10.076	1.512
NKX3-1	MA0124.1	Helix-Turn-Helix	Homeo	vertebrates	11.127	0.179	48	37	12654	12098	231	0.01	68823	0.0134	-11.757	1.657
Gfi	MA0038.1	Zinc-coordinating	BetaBetaAlpha-zinc finger	vertebrates	9.47	0.391	55	30	13731	11021	228	0.0141	65844	0.0183	-12.476	2.923
TBP	MA0108.2	Beta-sheet	TATA-binding	vertebrates	10.086	0.377	33	52	10389	14363	112	0.0104	33775	0.0141	-12.493	0.28
Gata1	MA0035.2	Zinc-coordinating	GATA	vertebrates	10.878	0.373	53	32	14350	10402	263	0.0179	75905	0.0232	-14.053	1.423
Foxd3	MA0041.1	Winged Helix-Turn-Helix	Forkhead	vertebrates	12.945	0.223	42	43	11354	13398	158	0.0118	49535	0.0165	-15.015	1.23
FOXI1	MA0042.1	Winged Helix-Turn-Helix	Forkhead	vertebrates	13.183	0.263	45	40	11680	13072	157	0.0117	49366	0.0165	-15.097	1.769
Nobox	MA0125.1	Helix-Turn-Helix	Homeo	vertebrates	9.573	0.26	54	31	13558	11194	244	0.0121	77190	0.0172	-15.648	2.737
Prrx2	MA0075.1	Helix-Turn-Helix	Homeo	vertebrates	9.063	0.027	58	27	15063	9689	387	0.012	123270	0.0171	-15.888	2.312
SRY	MA0084.1	Other Alpha-Helix	High Mobility Group	vertebrates	9.193	0.238	55	30	14714	10038	316	0.0176	101929	0.0255	-20.031	1.655
Pdx1	MA0132.1	Helix-Turn-Helix	Homeo	vertebrates	9.04	0.194	60	25	15507	9245	421	0.0157	140973	0.0235	-20.798	2.534
HOXA5	MA0158.1	Helix-Turn-Helix	Homeo	vertebrates	8.759	0.315	67	18	17629	7123	705	0.035	205993	0.0458	-20.801	2.604
Nkx2-5	MA0063.1	Helix-Turn-Helix	Homeo	vertebrates	8.27	0.218	64	21	16973	7779	648	0.0281	197210	0.0384	-21.411	2.203
ARID3A	MA0151.1	Helix-Turn-Helix	Arid	vertebrates	9.896	0.062	56	29	16086	8666	507	0.0189	166235	0.0277	-21.671	0.731
